# Supplementary material for: Quality improvement bundles to decrease hypothermia in very low/extremely low birth weight infants at birth: a systematic review and meta-analysis
Source: PeerJ. 2024 Nov 1;12:e18425. doi: 10.7717/peerj.18425 (PMC11533904; doi:10.7717/peerj.18425)
Supplement: Supplemental Information 6 [file peerj-12-18425-s006.xlsx]

## Sheet: Mild hypothermia
BW<1500g/GA<32w								BW<1000g/GA<28w
Study		post-QI		pre-QI				Study		post-QI		pre-QI
		Events	Tatol	Events	Tatol					Events	Tatol	Events	Tatol
Yip 2017		483	1031	127	168			Godfrey 2013		26	35	39	46
Dixon 2021		0	13	18	54			Singh 2022		30	77	42	71
Bi 2022		342	480	259	270
Singh 2022		105	286	183	282

## Sheet: Moderate hypothermia
BW<1500g/GA<32w								BW<1000g/GA<28w
Study		post-QI		pre-QI				Study		post-QI		pre-QI
		Events	Tatol	Events	Tatol					Events	Tatol	Events	Tatol
Lee 2008		54	170	102	134			Lee 2008		21	56	44	48
Manani 2013		24	230	27	59			Billimoria 2013		43	76	102	133
Pinheiro 2014		31	502	56	164			Singh 2022		11	77	25	71
Sivanaridan 2016		4	32	12	24
Caldas 2018		36	257	81	218
Frazer 2021		9	166	43	168
Bi 2022		144	480	185	270
Singh 2022		35	286	117	282

## Sheet: Hyperthermia
BW<1500g/GA<32w								BW<1000g/GA<28w
Study		post-QI		pre-QI				Study		post-QI		pre-QI
		Events	Tatol	Events	Tatol					Events	Tatol	Events	Tatol
Manani 2013		9	230	1	59			Billimoria 2013		0	76	0	133
Yip 2017		29	1031	2	168			Godfrey 2013		2	35	1	46
Caldas 2018		11	257	0	218			Singh 2022		1	77	2	71
Frazer 2021		13	166	3	168
Bi 2022		2	480	0	270
Singh 2022		7	286	7	282

## Sheet: lee2008
BW＜1500g/GA<32w
	＜36℃	≥36.0℃	Total
Before QI	102	32	134
After QI	54	116	170
BW＜1000g/GA<28w
	＜36℃	≥36.0℃	Total
Before QI	44	4	48
After QI	21	35	56

## Sheet: Billimoria2013
BW＜1000g
	＜36℃	≥36.0℃	Total
Before QI	102	31	133
After QI	43	33	76
BW＜1000g
	≤37.5℃	＞37.5℃	Total
Before QI	133	0	133
After QI	76	0	76

## Sheet: Godfrey2013
				GA＜28w				GA＜28w
					＜36.5℃	≥36.5℃	Total		36.5%-37.5%	＜36.5%/＞37.5%	Total
				Before QI	39	7	46	Before QI	6	40	46
				After QI	26	9	35	After QI	7	28	35
				GA＜28w
					≤37.5℃	＞37.5℃	Total
				Before QI	45	1	46
				After QI	33	2	35

## Sheet: Manani2013
BW＜1500g
	＜36℃	≥36.0℃	Total
Before QI	27	32	59
After QI	24	206	230
				BW＜1500g
					≤37.5℃	＞37.5℃	Total
				Before QI	58	1	59
				After QI	221	9	230

## Sheet: Pinheiro2014
BW＜1500g
	＜36℃	≥36.0℃	Total
Before QI	56	108	164
After QI	31	471	502

## Sheet: Sivanaridan2016
GA＜32w
	＜36℃	≥36.0℃	Total
Before QI	12	12	24
After QI	4	28	32

## Sheet: Yip2017
								BW＜1500g
									＜36.5℃	≥36.5℃	Total
								Before QI	127	41	168
								After QI	483	548	1031
				BW＜1500g				BW＜1500g
					≤37.5℃	＞37.5℃	Total		36.5%-37.5%	＜36.5%/＞37.5%	Total
				Before QI	166	2	168	Before QI	39	129	168
				After QI	1002	29	1031	After QI	519	512	1031

[truncated: 5 more sheets: Caldas2018, Dixon2021, Frazer2021, Bi2022, Singh2022]
