# Supplementary material for: Quality improvement bundles to decrease hypothermia in very low/extremely low birth weight infants at birth: a systematic review and meta-analysis
Source: PeerJ. 2024 Nov 1;12:e18425. doi: 10.7717/peerj.18425 (PMC11533904; doi:10.7717/peerj.18425)
Supplement: Supplemental Information 7 [file peerj-12-18425-s007.rm5]

<?xml version="1.0" encoding="ISO-8859-1" standalone="no"?>
<COCHRANE_REVIEW DESCRIPTION="" DOI="" GROUP_ID="" ID="972522052715424238" MERGED_FROM="" MODIFIED="2024-05-04 14:27:35 +0800" MODIFIED_BY="[Empty name]" REVIEW_NO="" REVMAN_SUB_VERSION="5.4.1" REVMAN_VERSION="5" SPLIT_FROM="" STAGE="R" STATUS="A" TYPE="INTERVENTION" VERSION_NO="0.0">
<COVER_SHEET MODIFIED="2024-05-03 14:24:58 +0800" MODIFIED_BY="[Empty name]">
<TITLE MODIFIED="2024-05-03 14:24:58 +0800" MODIFIED_BY="[Empty name]">Quality improvement bundles to decrease hypothermia in very low /extremely low birth weight infants: a systematic review and meta-analysis</TITLE>
<CONTACT>
<PERSON ID="????" ROLE="UNKNOWN">
<PREFIX/>
<FIRST_NAME/>
<MIDDLE_INITIALS/>
<LAST_NAME/>
<SUFFIX/>
<POSITION/>
<EMAIL_1/>
<EMAIL_2/>
<URL/>
<MOBILE_PHONE/>
<ADDRESS>
<DEPARTMENT/>
<ORGANISATION/>
<ADDRESS_1/>
<ADDRESS_2/>
<CITY/>
<ZIP/>
<REGION/>
<COUNTRY CODE="NONE">Other</COUNTRY>
<PHONE_1/>
<PHONE_2/>
<FAX_1/>
<FAX_2/>
</ADDRESS>
<FOOTNOTE/>
</PERSON>
</CONTACT>
<CREATORS>
<PERSON ID="????" ROLE="AUTHOR">
<PREFIX/>
<FIRST_NAME/>
<MIDDLE_INITIALS/>
<LAST_NAME/>
<SUFFIX/>
<POSITION/>
<EMAIL_1/>
<EMAIL_2/>
<URL/>
<MOBILE_PHONE/>
<ADDRESS>
<DEPARTMENT/>
<ORGANISATION/>
<ADDRESS_1/>
<ADDRESS_2/>
<CITY/>
<ZIP/>
<REGION/>
<COUNTRY CODE="NONE">Other</COUNTRY>
<PHONE_1/>
<PHONE_2/>
<FAX_1/>
<FAX_2/>
</ADDRESS>
<FOOTNOTE/>
</PERSON>
</CREATORS>
<DATES>
<UP_TO_DATE>
<DATE DAY="" MONTH="" YEAR=""/>
</UP_TO_DATE>
<LAST_SEARCH>
<DATE DAY="" MONTH="" YEAR=""/>
</LAST_SEARCH>
<NEXT_STAGE>
<DATE DAY="" MONTH="" YEAR=""/>
</NEXT_STAGE>
<PROTOCOL_PUBLISHED ISSUE="" YEAR=""/>
<REVIEW_PUBLISHED ISSUE="" YEAR=""/>
<LAST_CITATION_ISSUE ISSUE="" YEAR=""/>
</DATES>
<WHATS_NEW/>
<HISTORY/>
<SOURCES_OF_SUPPORT>
<INTERNAL_SOURCES/>
<EXTERNAL_SOURCES/>
</SOURCES_OF_SUPPORT>
<MESH_TERMS VERIFIED="NO"/>
<KEYWORDS/>
</COVER_SHEET>
<MAIN_TEXT>
<SUMMARY>
<TITLE>[Summary title]</TITLE>
<SUMMARY_BODY>
<P>[Summary text]</P>
</SUMMARY_BODY>
</SUMMARY>
<ABSTRACT>
<ABS_BACKGROUND/>
<ABS_OBJECTIVES/>
<ABS_SEARCH_STRATEGY/>
<ABS_SELECTION_CRITERIA/>
<ABS_DATA_COLLECTION/>
<ABS_RESULTS/>
<ABS_CONCLUSIONS/>
</ABSTRACT>
<BODY>
<BACKGROUND>
<CONDITION/>
<INTERVENTION/>
<THEORY/>
<IMPORTANCE/>
</BACKGROUND>
<OBJECTIVES/>
<METHODS>
<SELECTION_CRITERIA>
<CRIT_STUDIES/>
<CRIT_PARTICIPANTS/>
<CRIT_INTERVENTIONS/>
<CRIT_OUTCOMES>
<CRIT_OUTCOMES_PRIMARY/>
<CRIT_OUTCOMES_SECONDARY/>
</CRIT_OUTCOMES>
</SELECTION_CRITERIA>
<SEARCH_METHODS>
<ELECTRONIC_SEARCHES/>
<OTHER_SEARCHES/>
</SEARCH_METHODS>
<DATA_COLLECTION>
<STUDY_SELECTION/>
<DATA_EXTRACTION/>
<QUALITY_ASSESSMENT/>
<EFFECT_MEASURES/>
<UNIT_OF_ANALYSIS/>
<MISSING_DATA/>
<HETEROGENEITY_ASSESSMENT/>
<BIAS_ASSESSMENT/>
<DATA_SYNTHESIS/>
<SUBGROUP_ANALYSIS/>
<SENSITIVITY_ANALYSIS/>
</DATA_COLLECTION>
</METHODS>
<RESULTS>
<STUDY_DESCRIPTION>
<SEARCH_RESULTS/>
<INCLUDED_STUDIES_DESCR/>
<EXCLUDED_STUDIES_DESCR/>
</STUDY_DESCRIPTION>
<STUDY_QUALITY>
<ALLOCATION/>
<BLINDING/>
<EXCLUSIONS/>
<SELECTIVE_REPORTING/>
<OTHER_BIAS_SOURCES/>
</STUDY_QUALITY>
<INTERVENTION_EFFECTS/>
</RESULTS>
<DISCUSSION>
<SUMMARY_OF_RESULTS/>
<APPLICABILITY_OF_FINDINGS/>
<QUALITY_OF_EVIDENCE/>
<POTENTIAL_BIASES/>
<AGREEMENT/>
</DISCUSSION>
<CONCLUSIONS>
<IMPLICATIONS_PRACTICE/>
<IMPLICATIONS_RESEARCH/>
</CONCLUSIONS>
</BODY>
<ACKNOWLEDGEMENTS/>
<CONFLICT_OF_INTEREST/>
<CONTRIBUTIONS/>
<PRO_REV_DIFF/>
<PUBLIC_NOTES/>
</MAIN_TEXT>
<STUDIES_AND_REFERENCES MODIFIED="2022-06-02 10:08:28 +0800" MODIFIED_BY="[Empty name]">
<STUDIES MODIFIED="2022-06-02 10:08:28 +0800" MODIFIED_BY="[Empty name]">
<INCLUDED_STUDIES MODIFIED="2022-06-02 10:08:28 +0800" MODIFIED_BY="[Empty name]">
<STUDY DATA_SOURCE="PUB" ID="STD-Bi-2022" MODIFIED="2022-06-02 10:08:28 +0800" MODIFIED_BY="[Empty name]" NAME="Bi 2022" YEAR="2022">
<REFERENCE PRIMARY="NO" TYPE="JOURNAL_ARTICLE">
<IDENTIFIERS/>
</REFERENCE>
<IDENTIFIERS/>
</STUDY>
<STUDY DATA_SOURCE="PUB" ID="STD-Billimoria-2013" MODIFIED="2022-06-02 10:03:03 +0800" MODIFIED_BY="[Empty name]" NAME="Billimoria 2013" YEAR="2013">
<REFERENCE PRIMARY="NO" TYPE="JOURNAL_ARTICLE">
<IDENTIFIERS/>
</REFERENCE>
<IDENTIFIERS/>
</STUDY>
<STUDY DATA_SOURCE="PUB" ID="STD-Caldas-2018" MODIFIED="2022-06-02 10:06:17 +0800" MODIFIED_BY="[Empty name]" NAME="Caldas 2018" YEAR="2018">
<REFERENCE PRIMARY="NO" TYPE="JOURNAL_ARTICLE">
<IDENTIFIERS/>
</REFERENCE>
<IDENTIFIERS/>
</STUDY>
<STUDY DATA_SOURCE="PUB" ID="STD-Castrodale-2014" MODIFIED="2022-06-02 10:04:35 +0800" MODIFIED_BY="[Empty name]" NAME="Castrodale 2014" YEAR="2014">
<REFERENCE PRIMARY="NO" TYPE="JOURNAL_ARTICLE">
<IDENTIFIERS/>
</REFERENCE>
<IDENTIFIERS/>
</STUDY>
<STUDY DATA_SOURCE="PUB" ID="STD-Croop-2020" MODIFIED="2022-06-02 10:06:37 +0800" MODIFIED_BY="[Empty name]" NAME="Croop 2020" YEAR="2020">
<REFERENCE PRIMARY="NO" TYPE="JOURNAL_ARTICLE">
<IDENTIFIERS/>
</REFERENCE>
<IDENTIFIERS/>
</STUDY>
<STUDY DATA_SOURCE="PUB" ID="STD-Dixon-2021" MODIFIED="2022-06-02 10:07:00 +0800" MODIFIED_BY="[Empty name]" NAME="Dixon 2021" YEAR="2021">
<REFERENCE PRIMARY="NO" TYPE="JOURNAL_ARTICLE">
<IDENTIFIERS/>
</REFERENCE>
<IDENTIFIERS/>
</STUDY>
<STUDY DATA_SOURCE="PUB" ID="STD-Frazer-2021" MODIFIED="2022-06-02 10:07:41 +0800" MODIFIED_BY="[Empty name]" NAME="Frazer 2021" YEAR="2021">
<REFERENCE PRIMARY="NO" TYPE="JOURNAL_ARTICLE">
<IDENTIFIERS/>
</REFERENCE>
<IDENTIFIERS/>
</STUDY>
<STUDY DATA_SOURCE="PUB" ID="STD-Godfrey-2013" MODIFIED="2022-06-02 10:03:41 +0800" MODIFIED_BY="[Empty name]" NAME="Godfrey 2013" YEAR="2013">
<REFERENCE PRIMARY="NO" TYPE="JOURNAL_ARTICLE">
<IDENTIFIERS/>
</REFERENCE>
<IDENTIFIERS/>
</STUDY>
<STUDY DATA_SOURCE="PUB" ID="STD-Lee-2008" MODIFIED="2022-06-02 10:01:52 +0800" MODIFIED_BY="[Empty name]" NAME="Lee 2008" YEAR="2008">
<REFERENCE PRIMARY="NO" TYPE="JOURNAL_ARTICLE">
<IDENTIFIERS/>
</REFERENCE>
<IDENTIFIERS/>
</STUDY>
<STUDY DATA_SOURCE="PUB" ID="STD-Manani-2013" MODIFIED="2022-06-02 10:04:07 +0800" MODIFIED_BY="[Empty name]" NAME="Manani 2013" YEAR="2013">
<REFERENCE PRIMARY="NO" TYPE="JOURNAL_ARTICLE">
<IDENTIFIERS/>
</REFERENCE>
<IDENTIFIERS/>
</STUDY>
<STUDY DATA_SOURCE="PUB" ID="STD-Pinheiro-2014" MODIFIED="2022-06-02 10:05:15 +0800" MODIFIED_BY="[Empty name]" NAME="Pinheiro 2014" YEAR="2014">
<REFERENCE PRIMARY="NO" TYPE="JOURNAL_ARTICLE">
<IDENTIFIERS/>
</REFERENCE>
<IDENTIFIERS/>
</STUDY>
<STUDY DATA_SOURCE="PUB" ID="STD-Singh-2022" MODIFIED="2022-06-02 10:08:04 +0800" MODIFIED_BY="[Empty name]" NAME="Singh 2022" YEAR="2022">
<REFERENCE PRIMARY="NO" TYPE="JOURNAL_ARTICLE">
<IDENTIFIERS/>
</REFERENCE>
<IDENTIFIERS/>
</STUDY>
<STUDY DATA_SOURCE="PUB" ID="STD-Sivanaridan-2016" MODIFIED="2022-06-02 10:05:38 +0800" MODIFIED_BY="[Empty name]" NAME="Sivanaridan 2016" YEAR="2016">
<REFERENCE PRIMARY="NO" TYPE="JOURNAL_ARTICLE">
<IDENTIFIERS/>
</REFERENCE>
<IDENTIFIERS/>
</STUDY>
<STUDY DATA_SOURCE="PUB" ID="STD-Yip-2017" MODIFIED="2022-06-02 10:05:57 +0800" MODIFIED_BY="[Empty name]" NAME="Yip 2017" YEAR="2017">
<REFERENCE PRIMARY="NO" TYPE="JOURNAL_ARTICLE">
<IDENTIFIERS/>
</REFERENCE>
<IDENTIFIERS/>
</STUDY>
</INCLUDED_STUDIES>
<EXCLUDED_STUDIES/>
<AWAITING_STUDIES/>
<ONGOING_STUDIES/>
</STUDIES>
<OTHER_REFERENCES>
<ADDITIONAL_REFERENCES/>
<OTHER_VERSIONS_REFERENCES/>
<PENDING_REFERENCES/>
</OTHER_REFERENCES>
</STUDIES_AND_REFERENCES>
<CHARACTERISTICS_OF_STUDIES MODIFIED="2022-06-02 10:08:28 +0800" MODIFIED_BY="[Empty name]">
<CHARACTERISTICS_OF_INCLUDED_STUDIES MODIFIED="2022-06-02 10:08:28 +0800" MODIFIED_BY="[Empty name]" SORT_BY="STUDY" USER_DEF_1_ENABLED="NO" USER_DEF_2_ENABLED="NO" USER_DEF_3_ENABLED="NO">
<INCLUDED_CHAR STUDY_ID="STD-Bi-2022">
<CHAR_METHODS/>
<CHAR_PARTICIPANTS/>
<CHAR_INTERVENTIONS/>
<CHAR_OUTCOMES/>
<CHAR_NOTES/>
</INCLUDED_CHAR>
<INCLUDED_CHAR STUDY_ID="STD-Billimoria-2013">
<CHAR_METHODS/>
<CHAR_PARTICIPANTS/>
<CHAR_INTERVENTIONS/>
<CHAR_OUTCOMES/>
<CHAR_NOTES/>
</INCLUDED_CHAR>
<INCLUDED_CHAR STUDY_ID="STD-Caldas-2018">
<CHAR_METHODS/>
<CHAR_PARTICIPANTS/>
<CHAR_INTERVENTIONS/>
<CHAR_OUTCOMES/>
<CHAR_NOTES/>
</INCLUDED_CHAR>
<INCLUDED_CHAR STUDY_ID="STD-Castrodale-2014">
<CHAR_METHODS/>
<CHAR_PARTICIPANTS/>
<CHAR_INTERVENTIONS/>
<CHAR_OUTCOMES/>
<CHAR_NOTES/>
</INCLUDED_CHAR>
<INCLUDED_CHAR STUDY_ID="STD-Croop-2020">
<CHAR_METHODS/>
<CHAR_PARTICIPANTS/>
<CHAR_INTERVENTIONS/>
<CHAR_OUTCOMES/>
<CHAR_NOTES/>
</INCLUDED_CHAR>
<INCLUDED_CHAR STUDY_ID="STD-Dixon-2021">
<CHAR_METHODS/>
<CHAR_PARTICIPANTS/>
<CHAR_INTERVENTIONS/>
<CHAR_OUTCOMES/>
<CHAR_NOTES/>
</INCLUDED_CHAR>
<INCLUDED_CHAR STUDY_ID="STD-Frazer-2021">
<CHAR_METHODS/>
<CHAR_PARTICIPANTS/>
<CHAR_INTERVENTIONS/>
<CHAR_OUTCOMES/>
<CHAR_NOTES/>
</INCLUDED_CHAR>
<INCLUDED_CHAR STUDY_ID="STD-Godfrey-2013">
<CHAR_METHODS/>
<CHAR_PARTICIPANTS/>
<CHAR_INTERVENTIONS/>
<CHAR_OUTCOMES/>
<CHAR_NOTES/>
</INCLUDED_CHAR>
<INCLUDED_CHAR STUDY_ID="STD-Lee-2008">
<CHAR_METHODS/>
<CHAR_PARTICIPANTS/>
<CHAR_INTERVENTIONS/>
<CHAR_OUTCOMES/>
<CHAR_NOTES/>
</INCLUDED_CHAR>
<INCLUDED_CHAR STUDY_ID="STD-Manani-2013">
<CHAR_METHODS/>
<CHAR_PARTICIPANTS/>
<CHAR_INTERVENTIONS/>
<CHAR_OUTCOMES/>
<CHAR_NOTES/>
</INCLUDED_CHAR>
<INCLUDED_CHAR STUDY_ID="STD-Pinheiro-2014">
<CHAR_METHODS/>
<CHAR_PARTICIPANTS/>
<CHAR_INTERVENTIONS/>
<CHAR_OUTCOMES/>
<CHAR_NOTES/>
</INCLUDED_CHAR>
<INCLUDED_CHAR STUDY_ID="STD-Singh-2022">
<CHAR_METHODS/>
<CHAR_PARTICIPANTS/>
<CHAR_INTERVENTIONS/>
<CHAR_OUTCOMES/>
<CHAR_NOTES/>
</INCLUDED_CHAR>
<INCLUDED_CHAR STUDY_ID="STD-Sivanaridan-2016">
<CHAR_METHODS/>
<CHAR_PARTICIPANTS/>
<CHAR_INTERVENTIONS/>
<CHAR_OUTCOMES/>
<CHAR_NOTES/>
</INCLUDED_CHAR>
<INCLUDED_CHAR STUDY_ID="STD-Yip-2017">
<CHAR_METHODS/>
<CHAR_PARTICIPANTS/>
<CHAR_INTERVENTIONS/>
<CHAR_OUTCOMES/>
<CHAR_NOTES/>
</INCLUDED_CHAR>
<FOOTNOTES/>
</CHARACTERISTICS_OF_INCLUDED_STUDIES>
<CHARACTERISTICS_OF_EXCLUDED_STUDIES SORT_BY="STUDY">
<FOOTNOTES/>
</CHARACTERISTICS_OF_EXCLUDED_STUDIES>
<CHARACTERISTICS_OF_AWAITING_STUDIES SORT_BY="STUDY" USER_DEF_1_ENABLED="NO" USER_DEF_2_ENABLED="NO" USER_DEF_3_ENABLED="NO">
<FOOTNOTES/>
</CHARACTERISTICS_OF_AWAITING_STUDIES>
<CHARACTERISTICS_OF_ONGOING_STUDIES SORT_BY="STUDY" USER_DEF_1_ENABLED="NO" USER_DEF_2_ENABLED="NO" USER_DEF_3_ENABLED="NO">
<FOOTNOTES/>
</CHARACTERISTICS_OF_ONGOING_STUDIES>
</CHARACTERISTICS_OF_STUDIES>
<QUALITY_ITEMS MODIFIED="2022-06-02 10:08:28 +0800" MODIFIED_BY="[Empty name]">
<QUALITY_ITEM CORE_ITEM="YES" ID="QIT-01" LEVEL="STUDY" MODIFIED="2022-06-02 10:08:28 +0800" MODIFIED_BY="[Empty name]" NO="1">
<NAME>Random sequence generation (selection bias)</NAME>
<DESCRIPTION>
<P>Selection bias (biased allocation to interventions) due to inadequate generation of a randomised sequence</P>
</DESCRIPTION>
<QUALITY_ITEM_DATA>
<QUALITY_ITEM_DATA_ENTRY RESULT="UNKNOWN" STUDY_ID="STD-Bi-2022">
<DESCRIPTION/>
</QUALITY_ITEM_DATA_ENTRY>
<QUALITY_ITEM_DATA_ENTRY RESULT="UNKNOWN" STUDY_ID="STD-Billimoria-2013">
<DESCRIPTION/>
</QUALITY_ITEM_DATA_ENTRY>
<QUALITY_ITEM_DATA_ENTRY RESULT="UNKNOWN" STUDY_ID="STD-Caldas-2018">
<DESCRIPTION/>
</QUALITY_ITEM_DATA_ENTRY>
<QUALITY_ITEM_DATA_ENTRY RESULT="UNKNOWN" STUDY_ID="STD-Castrodale-2014">
<DESCRIPTION/>
</QUALITY_ITEM_DATA_ENTRY>
<QUALITY_ITEM_DATA_ENTRY RESULT="UNKNOWN" STUDY_ID="STD-Croop-2020">
<DESCRIPTION/>
</QUALITY_ITEM_DATA_ENTRY>
<QUALITY_ITEM_DATA_ENTRY RESULT="UNKNOWN" STUDY_ID="STD-Dixon-2021">
<DESCRIPTION/>
</QUALITY_ITEM_DATA_ENTRY>
<QUALITY_ITEM_DATA_ENTRY RESULT="UNKNOWN" STUDY_ID="STD-Frazer-2021">
<DESCRIPTION/>
</QUALITY_ITEM_DATA_ENTRY>
<QUALITY_ITEM_DATA_ENTRY RESULT="UNKNOWN" STUDY_ID="STD-Godfrey-2013">
<DESCRIPTION/>
</QUALITY_ITEM_DATA_ENTRY>
<QUALITY_ITEM_DATA_ENTRY RESULT="UNKNOWN" STUDY_ID="STD-Lee-2008">
<DESCRIPTION/>
</QUALITY_ITEM_DATA_ENTRY>
<QUALITY_ITEM_DATA_ENTRY RESULT="UNKNOWN" STUDY_ID="STD-Manani-2013">
<DESCRIPTION/>
</QUALITY_ITEM_DATA_ENTRY>
<QUALITY_ITEM_DATA_ENTRY RESULT="UNKNOWN" STUDY_ID="STD-Pinheiro-2014">
<DESCRIPTION/>
</QUALITY_ITEM_DATA_ENTRY>
<QUALITY_ITEM_DATA_ENTRY RESULT="UNKNOWN" STUDY_ID="STD-Singh-2022">
<DESCRIPTION/>
</QUALITY_ITEM_DATA_ENTRY>
<QUALITY_ITEM_DATA_ENTRY RESULT="UNKNOWN" STUDY_ID="STD-Sivanaridan-2016">
<DESCRIPTION/>
</QUALITY_ITEM_DATA_ENTRY>
<QUALITY_ITEM_DATA_ENTRY RESULT="UNKNOWN" STUDY_ID="STD-Yip-2017">
<DESCRIPTION/>
</QUALITY_ITEM_DATA_ENTRY>
</QUALITY_ITEM_DATA>
</QUALITY_ITEM>
<QUALITY_ITEM CORE_ITEM="YES" ID="QIT-02" LEVEL="STUDY" MODIFIED="2022-06-02 10:08:28 +0800" MODIFIED_BY="[Empty name]" NO="2">
<NAME>Allocation concealment (selection bias)</NAME>
<DESCRIPTION>
<P>Selection bias (biased allocation to interventions) due to inadequate concealment of allocations prior to assignment</P>
</DESCRIPTION>
<QUALITY_ITEM_DATA>
<QUALITY_ITEM_DATA_ENTRY RESULT="UNKNOWN" STUDY_ID="STD-Bi-2022">
<DESCRIPTION/>
</QUALITY_ITEM_DATA_ENTRY>
<QUALITY_ITEM_DATA_ENTRY RESULT="UNKNOWN" STUDY_ID="STD-Billimoria-2013">
<DESCRIPTION/>
</QUALITY_ITEM_DATA_ENTRY>
<QUALITY_ITEM_DATA_ENTRY RESULT="UNKNOWN" STUDY_ID="STD-Caldas-2018">
<DESCRIPTION/>
</QUALITY_ITEM_DATA_ENTRY>
<QUALITY_ITEM_DATA_ENTRY RESULT="UNKNOWN" STUDY_ID="STD-Castrodale-2014">
<DESCRIPTION/>
</QUALITY_ITEM_DATA_ENTRY>
<QUALITY_ITEM_DATA_ENTRY RESULT="UNKNOWN" STUDY_ID="STD-Croop-2020">
<DESCRIPTION/>
</QUALITY_ITEM_DATA_ENTRY>
<QUALITY_ITEM_DATA_ENTRY RESULT="UNKNOWN" STUDY_ID="STD-Dixon-2021">
<DESCRIPTION/>
</QUALITY_ITEM_DATA_ENTRY>
<QUALITY_ITEM_DATA_ENTRY RESULT="UNKNOWN" STUDY_ID="STD-Frazer-2021">
<DESCRIPTION/>
</QUALITY_ITEM_DATA_ENTRY>
<QUALITY_ITEM_DATA_ENTRY RESULT="UNKNOWN" STUDY_ID="STD-Godfrey-2013">
<DESCRIPTION/>
</QUALITY_ITEM_DATA_ENTRY>
<QUALITY_ITEM_DATA_ENTRY RESULT="UNKNOWN" STUDY_ID="STD-Lee-2008">
<DESCRIPTION/>
</QUALITY_ITEM_DATA_ENTRY>
<QUALITY_ITEM_DATA_ENTRY RESULT="UNKNOWN" STUDY_ID="STD-Manani-2013">
<DESCRIPTION/>
</QUALITY_ITEM_DATA_ENTRY>
<QUALITY_ITEM_DATA_ENTRY RESULT="UNKNOWN" STUDY_ID="STD-Pinheiro-2014">
<DESCRIPTION/>
</QUALITY_ITEM_DATA_ENTRY>
<QUALITY_ITEM_DATA_ENTRY RESULT="UNKNOWN" STUDY_ID="STD-Singh-2022">
<DESCRIPTION/>
</QUALITY_ITEM_DATA_ENTRY>
<QUALITY_ITEM_DATA_ENTRY RESULT="UNKNOWN" STUDY_ID="STD-Sivanaridan-2016">
<DESCRIPTION/>
</QUALITY_ITEM_DATA_ENTRY>
<QUALITY_ITEM_DATA_ENTRY RESULT="UNKNOWN" STUDY_ID="STD-Yip-2017">
<DESCRIPTION/>
</QUALITY_ITEM_DATA_ENTRY>
</QUALITY_ITEM_DATA>
</QUALITY_ITEM>
<QUALITY_ITEM CORE_ITEM="YES" ID="QIT-03" LEVEL="GROUP" MODIFIED="2022-06-02 10:08:28 +0800" MODIFIED_BY="[Empty name]" NO="3">
<NAME>Blinding of participants and personnel (performance bias)</NAME>
<DESCRIPTION>
<P>Performance bias due to knowledge of the allocated interventions by participants and personnel during the study</P>
</DESCRIPTION>
<QUALITY_ITEM_DATA_ENTRY_GROUP ID="QIG-03.01" NO="1">
<NAME>All outcomes</NAME>
</QUALITY_ITEM_DATA_ENTRY_GROUP>
<QUALITY_ITEM_DATA>
<QUALITY_ITEM_DATA_ENTRY GROUP_ID="QIG-03.01" RESULT="UNKNOWN" STUDY_ID="STD-Bi-2022">
<DESCRIPTION/>
</QUALITY_ITEM_DATA_ENTRY>
<QUALITY_ITEM_DATA_ENTRY GROUP_ID="QIG-03.01" RESULT="UNKNOWN" STUDY_ID="STD-Billimoria-2013">
<DESCRIPTION/>
</QUALITY_ITEM_DATA_ENTRY>
<QUALITY_ITEM_DATA_ENTRY GROUP_ID="QIG-03.01" RESULT="UNKNOWN" STUDY_ID="STD-Caldas-2018">
<DESCRIPTION/>
</QUALITY_ITEM_DATA_ENTRY>
<QUALITY_ITEM_DATA_ENTRY GROUP_ID="QIG-03.01" RESULT="UNKNOWN" STUDY_ID="STD-Castrodale-2014">
<DESCRIPTION/>
</QUALITY_ITEM_DATA_ENTRY>
<QUALITY_ITEM_DATA_ENTRY GROUP_ID="QIG-03.01" RESULT="UNKNOWN" STUDY_ID="STD-Croop-2020">
<DESCRIPTION/>
</QUALITY_ITEM_DATA_ENTRY>
<QUALITY_ITEM_DATA_ENTRY GROUP_ID="QIG-03.01" RESULT="UNKNOWN" STUDY_ID="STD-Dixon-2021">
<DESCRIPTION/>
</QUALITY_ITEM_DATA_ENTRY>
<QUALITY_ITEM_DATA_ENTRY GROUP_ID="QIG-03.01" RESULT="UNKNOWN" STUDY_ID="STD-Frazer-2021">
<DESCRIPTION/>
</QUALITY_ITEM_DATA_ENTRY>
<QUALITY_ITEM_DATA_ENTRY GROUP_ID="QIG-03.01" RESULT="UNKNOWN" STUDY_ID="STD-Godfrey-2013">
<DESCRIPTION/>
</QUALITY_ITEM_DATA_ENTRY>
<QUALITY_ITEM_DATA_ENTRY GROUP_ID="QIG-03.01" RESULT="UNKNOWN" STUDY_ID="STD-Lee-2008">
<DESCRIPTION/>
</QUALITY_ITEM_DATA_ENTRY>
<QUALITY_ITEM_DATA_ENTRY GROUP_ID="QIG-03.01" RESULT="UNKNOWN" STUDY_ID="STD-Manani-2013">
<DESCRIPTION/>
</QUALITY_ITEM_DATA_ENTRY>
<QUALITY_ITEM_DATA_ENTRY GROUP_ID="QIG-03.01" RESULT="UNKNOWN" STUDY_ID="STD-Pinheiro-2014">
<DESCRIPTION/>
</QUALITY_ITEM_DATA_ENTRY>
<QUALITY_ITEM_DATA_ENTRY GROUP_ID="QIG-03.01" RESULT="UNKNOWN" STUDY_ID="STD-Singh-2022">
<DESCRIPTION/>
</QUALITY_ITEM_DATA_ENTRY>
<QUALITY_ITEM_DATA_ENTRY GROUP_ID="QIG-03.01" RESULT="UNKNOWN" STUDY_ID="STD-Sivanaridan-2016">
<DESCRIPTION/>
</QUALITY_ITEM_DATA_ENTRY>
<QUALITY_ITEM_DATA_ENTRY GROUP_ID="QIG-03.01" RESULT="UNKNOWN" STUDY_ID="STD-Yip-2017">
<DESCRIPTION/>
</QUALITY_ITEM_DATA_ENTRY>
</QUALITY_ITEM_DATA>
</QUALITY_ITEM>
<QUALITY_ITEM CORE_ITEM="YES" ID="QIT-04" LEVEL="GROUP" MODIFIED="2022-06-02 10:08:28 +0800" MODIFIED_BY="[Empty name]" NO="4">
<NAME>Blinding of outcome assessment (detection bias)</NAME>
<DESCRIPTION>
<P>Detection bias due to knowledge of the allocated interventions by outcome assessors</P>
</DESCRIPTION>
<QUALITY_ITEM_DATA_ENTRY_GROUP ID="QIG-04.01" NO="1">
<NAME>All outcomes</NAME>
</QUALITY_ITEM_DATA_ENTRY_GROUP>
<QUALITY_ITEM_DATA>
<QUALITY_ITEM_DATA_ENTRY GROUP_ID="QIG-04.01" RESULT="UNKNOWN" STUDY_ID="STD-Bi-2022">
<DESCRIPTION/>
</QUALITY_ITEM_DATA_ENTRY>
<QUALITY_ITEM_DATA_ENTRY GROUP_ID="QIG-04.01" RESULT="UNKNOWN" STUDY_ID="STD-Billimoria-2013">
<DESCRIPTION/>
</QUALITY_ITEM_DATA_ENTRY>
<QUALITY_ITEM_DATA_ENTRY GROUP_ID="QIG-04.01" RESULT="UNKNOWN" STUDY_ID="STD-Caldas-2018">
<DESCRIPTION/>
</QUALITY_ITEM_DATA_ENTRY>
<QUALITY_ITEM_DATA_ENTRY GROUP_ID="QIG-04.01" RESULT="UNKNOWN" STUDY_ID="STD-Castrodale-2014">
<DESCRIPTION/>
</QUALITY_ITEM_DATA_ENTRY>
<QUALITY_ITEM_DATA_ENTRY GROUP_ID="QIG-04.01" RESULT="UNKNOWN" STUDY_ID="STD-Croop-2020">
<DESCRIPTION/>
</QUALITY_ITEM_DATA_ENTRY>
<QUALITY_ITEM_DATA_ENTRY GROUP_ID="QIG-04.01" RESULT="UNKNOWN" STUDY_ID="STD-Dixon-2021">
<DESCRIPTION/>
</QUALITY_ITEM_DATA_ENTRY>
<QUALITY_ITEM_DATA_ENTRY GROUP_ID="QIG-04.01" RESULT="UNKNOWN" STUDY_ID="STD-Frazer-2021">
<DESCRIPTION/>
</QUALITY_ITEM_DATA_ENTRY>
<QUALITY_ITEM_DATA_ENTRY GROUP_ID="QIG-04.01" RESULT="UNKNOWN" STUDY_ID="STD-Godfrey-2013">
<DESCRIPTION/>
</QUALITY_ITEM_DATA_ENTRY>
<QUALITY_ITEM_DATA_ENTRY GROUP_ID="QIG-04.01" RESULT="UNKNOWN" STUDY_ID="STD-Lee-2008">
<DESCRIPTION/>
</QUALITY_ITEM_DATA_ENTRY>
<QUALITY_ITEM_DATA_ENTRY GROUP_ID="QIG-04.01" RESULT="UNKNOWN" STUDY_ID="STD-Manani-2013">
<DESCRIPTION/>
</QUALITY_ITEM_DATA_ENTRY>
<QUALITY_ITEM_DATA_ENTRY GROUP_ID="QIG-04.01" RESULT="UNKNOWN" STUDY_ID="STD-Pinheiro-2014">
<DESCRIPTION/>
</QUALITY_ITEM_DATA_ENTRY>
<QUALITY_ITEM_DATA_ENTRY GROUP_ID="QIG-04.01" RESULT="UNKNOWN" STUDY_ID="STD-Singh-2022">
<DESCRIPTION/>
</QUALITY_ITEM_DATA_ENTRY>
<QUALITY_ITEM_DATA_ENTRY GROUP_ID="QIG-04.01" RESULT="UNKNOWN" STUDY_ID="STD-Sivanaridan-2016">
<DESCRIPTION/>
</QUALITY_ITEM_DATA_ENTRY>
<QUALITY_ITEM_DATA_ENTRY GROUP_ID="QIG-04.01" RESULT="UNKNOWN" STUDY_ID="STD-Yip-2017">
<DESCRIPTION/>
</QUALITY_ITEM_DATA_ENTRY>
</QUALITY_ITEM_DATA>
</QUALITY_ITEM>
<QUALITY_ITEM CORE_ITEM="YES" ID="QIT-05" LEVEL="GROUP" MODIFIED="2022-06-02 10:08:28 +0800" MODIFIED_BY="[Empty name]" NO="5">
<NAME>Incomplete outcome data (attrition bias)</NAME>
<DESCRIPTION>
<P>Attrition bias due to amount, nature or handling of incomplete outcome data</P>
</DESCRIPTION>
<QUALITY_ITEM_DATA_ENTRY_GROUP ID="QIG-05.01" NO="1">
<NAME>All outcomes</NAME>
</QUALITY_ITEM_DATA_ENTRY_GROUP>
<QUALITY_ITEM_DATA>
<QUALITY_ITEM_DATA_ENTRY GROUP_ID="QIG-05.01" RESULT="UNKNOWN" STUDY_ID="STD-Bi-2022">
<DESCRIPTION/>
</QUALITY_ITEM_DATA_ENTRY>
<QUALITY_ITEM_DATA_ENTRY GROUP_ID="QIG-05.01" RESULT="UNKNOWN" STUDY_ID="STD-Billimoria-2013">
<DESCRIPTION/>
</QUALITY_ITEM_DATA_ENTRY>
<QUALITY_ITEM_DATA_ENTRY GROUP_ID="QIG-05.01" RESULT="UNKNOWN" STUDY_ID="STD-Caldas-2018">
<DESCRIPTION/>
</QUALITY_ITEM_DATA_ENTRY>
<QUALITY_ITEM_DATA_ENTRY GROUP_ID="QIG-05.01" RESULT="UNKNOWN" STUDY_ID="STD-Castrodale-2014">
<DESCRIPTION/>
</QUALITY_ITEM_DATA_ENTRY>
<QUALITY_ITEM_DATA_ENTRY GROUP_ID="QIG-05.01" RESULT="UNKNOWN" STUDY_ID="STD-Croop-2020">
<DESCRIPTION/>
</QUALITY_ITEM_DATA_ENTRY>
<QUALITY_ITEM_DATA_ENTRY GROUP_ID="QIG-05.01" RESULT="UNKNOWN" STUDY_ID="STD-Dixon-2021">
<DESCRIPTION/>
</QUALITY_ITEM_DATA_ENTRY>
<QUALITY_ITEM_DATA_ENTRY GROUP_ID="QIG-05.01" RESULT="UNKNOWN" STUDY_ID="STD-Frazer-2021">
<DESCRIPTION/>
</QUALITY_ITEM_DATA_ENTRY>
<QUALITY_ITEM_DATA_ENTRY GROUP_ID="QIG-05.01" RESULT="UNKNOWN" STUDY_ID="STD-Godfrey-2013">
<DESCRIPTION/>
</QUALITY_ITEM_DATA_ENTRY>
<QUALITY_ITEM_DATA_ENTRY GROUP_ID="QIG-05.01" RESULT="UNKNOWN" STUDY_ID="STD-Lee-2008">
<DESCRIPTION/>
</QUALITY_ITEM_DATA_ENTRY>
<QUALITY_ITEM_DATA_ENTRY GROUP_ID="QIG-05.01" RESULT="UNKNOWN" STUDY_ID="STD-Manani-2013">
<DESCRIPTION/>
</QUALITY_ITEM_DATA_ENTRY>
<QUALITY_ITEM_DATA_ENTRY GROUP_ID="QIG-05.01" RESULT="UNKNOWN" STUDY_ID="STD-Pinheiro-2014">
<DESCRIPTION/>
</QUALITY_ITEM_DATA_ENTRY>
<QUALITY_ITEM_DATA_ENTRY GROUP_ID="QIG-05.01" RESULT="UNKNOWN" STUDY_ID="STD-Singh-2022">
<DESCRIPTION/>
</QUALITY_ITEM_DATA_ENTRY>
<QUALITY_ITEM_DATA_ENTRY GROUP_ID="QIG-05.01" RESULT="UNKNOWN" STUDY_ID="STD-Sivanaridan-2016">
<DESCRIPTION/>
</QUALITY_ITEM_DATA_ENTRY>
<QUALITY_ITEM_DATA_ENTRY GROUP_ID="QIG-05.01" RESULT="UNKNOWN" STUDY_ID="STD-Yip-2017">
<DESCRIPTION/>
</QUALITY_ITEM_DATA_ENTRY>
</QUALITY_ITEM_DATA>
</QUALITY_ITEM>
<QUALITY_ITEM CORE_ITEM="YES" ID="QIT-06" LEVEL="STUDY" MODIFIED="2022-06-02 10:08:28 +0800" MODIFIED_BY="[Empty name]" NO="6">
<NAME>Selective reporting (reporting bias)</NAME>
<DESCRIPTION>
<P>Reporting bias due to selective outcome reporting</P>
</DESCRIPTION>
<QUALITY_ITEM_DATA>
<QUALITY_ITEM_DATA_ENTRY RESULT="UNKNOWN" STUDY_ID="STD-Bi-2022">
<DESCRIPTION/>
</QUALITY_ITEM_DATA_ENTRY>
<QUALITY_ITEM_DATA_ENTRY RESULT="UNKNOWN" STUDY_ID="STD-Billimoria-2013">
<DESCRIPTION/>
</QUALITY_ITEM_DATA_ENTRY>
<QUALITY_ITEM_DATA_ENTRY RESULT="UNKNOWN" STUDY_ID="STD-Caldas-2018">
<DESCRIPTION/>
</QUALITY_ITEM_DATA_ENTRY>
<QUALITY_ITEM_DATA_ENTRY RESULT="UNKNOWN" STUDY_ID="STD-Castrodale-2014">
<DESCRIPTION/>
</QUALITY_ITEM_DATA_ENTRY>
<QUALITY_ITEM_DATA_ENTRY RESULT="UNKNOWN" STUDY_ID="STD-Croop-2020">
<DESCRIPTION/>
</QUALITY_ITEM_DATA_ENTRY>
<QUALITY_ITEM_DATA_ENTRY RESULT="UNKNOWN" STUDY_ID="STD-Dixon-2021">
<DESCRIPTION/>
</QUALITY_ITEM_DATA_ENTRY>
<QUALITY_ITEM_DATA_ENTRY RESULT="UNKNOWN" STUDY_ID="STD-Frazer-2021">
<DESCRIPTION/>
</QUALITY_ITEM_DATA_ENTRY>
<QUALITY_ITEM_DATA_ENTRY RESULT="UNKNOWN" STUDY_ID="STD-Godfrey-2013">
<DESCRIPTION/>
</QUALITY_ITEM_DATA_ENTRY>
<QUALITY_ITEM_DATA_ENTRY RESULT="UNKNOWN" STUDY_ID="STD-Lee-2008">
<DESCRIPTION/>
</QUALITY_ITEM_DATA_ENTRY>
<QUALITY_ITEM_DATA_ENTRY RESULT="UNKNOWN" STUDY_ID="STD-Manani-2013">
<DESCRIPTION/>
</QUALITY_ITEM_DATA_ENTRY>
<QUALITY_ITEM_DATA_ENTRY RESULT="UNKNOWN" STUDY_ID="STD-Pinheiro-2014">
<DESCRIPTION/>
</QUALITY_ITEM_DATA_ENTRY>
<QUALITY_ITEM_DATA_ENTRY RESULT="UNKNOWN" STUDY_ID="STD-Singh-2022">
<DESCRIPTION/>
</QUALITY_ITEM_DATA_ENTRY>
<QUALITY_ITEM_DATA_ENTRY RESULT="UNKNOWN" STUDY_ID="STD-Sivanaridan-2016">
<DESCRIPTION/>
</QUALITY_ITEM_DATA_ENTRY>
<QUALITY_ITEM_DATA_ENTRY RESULT="UNKNOWN" STUDY_ID="STD-Yip-2017">
<DESCRIPTION/>
</QUALITY_ITEM_DATA_ENTRY>
</QUALITY_ITEM_DATA>
</QUALITY_ITEM>
<QUALITY_ITEM CORE_ITEM="YES" ID="QIT-07" LEVEL="STUDY" MODIFIED="2022-06-02 10:08:28 +0800" MODIFIED_BY="[Empty name]" NO="7">
<NAME>Other bias</NAME>
<DESCRIPTION>
<P>Bias due to problems not covered elsewhere in the table</P>
</DESCRIPTION>
<QUALITY_ITEM_DATA>
<QUALITY_ITEM_DATA_ENTRY RESULT="UNKNOWN" STUDY_ID="STD-Bi-2022">
<DESCRIPTION/>
</QUALITY_ITEM_DATA_ENTRY>
<QUALITY_ITEM_DATA_ENTRY RESULT="UNKNOWN" STUDY_ID="STD-Billimoria-2013">
<DESCRIPTION/>
</QUALITY_ITEM_DATA_ENTRY>
<QUALITY_ITEM_DATA_ENTRY RESULT="UNKNOWN" STUDY_ID="STD-Caldas-2018">
<DESCRIPTION/>
</QUALITY_ITEM_DATA_ENTRY>
<QUALITY_ITEM_DATA_ENTRY RESULT="UNKNOWN" STUDY_ID="STD-Castrodale-2014">
<DESCRIPTION/>
</QUALITY_ITEM_DATA_ENTRY>
<QUALITY_ITEM_DATA_ENTRY RESULT="UNKNOWN" STUDY_ID="STD-Croop-2020">
<DESCRIPTION/>
</QUALITY_ITEM_DATA_ENTRY>
<QUALITY_ITEM_DATA_ENTRY RESULT="UNKNOWN" STUDY_ID="STD-Dixon-2021">
<DESCRIPTION/>
</QUALITY_ITEM_DATA_ENTRY>
<QUALITY_ITEM_DATA_ENTRY RESULT="UNKNOWN" STUDY_ID="STD-Frazer-2021">
<DESCRIPTION/>
</QUALITY_ITEM_DATA_ENTRY>
<QUALITY_ITEM_DATA_ENTRY RESULT="UNKNOWN" STUDY_ID="STD-Godfrey-2013">
<DESCRIPTION/>
</QUALITY_ITEM_DATA_ENTRY>
<QUALITY_ITEM_DATA_ENTRY RESULT="UNKNOWN" STUDY_ID="STD-Lee-2008">
<DESCRIPTION/>
</QUALITY_ITEM_DATA_ENTRY>
<QUALITY_ITEM_DATA_ENTRY RESULT="UNKNOWN" STUDY_ID="STD-Manani-2013">
<DESCRIPTION/>
</QUALITY_ITEM_DATA_ENTRY>
<QUALITY_ITEM_DATA_ENTRY RESULT="UNKNOWN" STUDY_ID="STD-Pinheiro-2014">
<DESCRIPTION/>
</QUALITY_ITEM_DATA_ENTRY>
<QUALITY_ITEM_DATA_ENTRY RESULT="UNKNOWN" STUDY_ID="STD-Singh-2022">
<DESCRIPTION/>
</QUALITY_ITEM_DATA_ENTRY>
<QUALITY_ITEM_DATA_ENTRY RESULT="UNKNOWN" STUDY_ID="STD-Sivanaridan-2016">
<DESCRIPTION/>
</QUALITY_ITEM_DATA_ENTRY>
<QUALITY_ITEM_DATA_ENTRY RESULT="UNKNOWN" STUDY_ID="STD-Yip-2017">
<DESCRIPTION/>
</QUALITY_ITEM_DATA_ENTRY>
</QUALITY_ITEM_DATA>
</QUALITY_ITEM>
</QUALITY_ITEMS>
<SOF_TABLES/>
<ADDITIONAL_TABLES/>
<ANALYSES_AND_DATA CALCULATED_DATA="YES" MODIFIED="2024-05-04 14:23:32 +0800" MODIFIED_BY="[Empty name]">
<COMPARISON ID="CMP-001" MODIFIED="2024-05-03 15:38:25 +0800" MODIFIED_BY="[Empty name]" NO="1">
<NAME>Mild hypothermia-VLBW</NAME>
<DICH_OUTCOME CHI2="10.31636734449012" CI_END="0.36857825174103265" CI_START="0.1287258317876865" CI_STUDY="95" CI_TOTAL="95" DF="3" EFFECT_MEASURE="OR" EFFECT_SIZE="0.21781997620561744" ESTIMABLE="YES" EVENTS_1="930" EVENTS_2="587" I2="70.91999635315165" I2_Q="0.0" ID="CMP-001.01" LOG_CI_END="-0.4334702942594148" LOG_CI_START="-0.8903342932110773" LOG_EFFECT_SIZE="-0.661902293735246" METHOD="MH" MODIFIED="2024-05-03 15:38:25 +0800" MODIFIED_BY="[Empty name]" NO="1" P_CHI2="0.016059817755100014" P_Q="1.0" P_Z="1.353481808298625E-8" Q="0.0" RANDOM="YES" SCALE="147.035478335611" SORT_BY="YEAR" STUDIES="4" SUBGROUPS="NO" SUBGROUP_TEST="YES" SWAP_EVENTS="NO" TAU2="0.17028046728785107" TOTALS="YES" TOTAL_1="1810" TOTAL_2="774" WEIGHT="100.0" Z="5.679172182454204">
<NAME>Mild hypothermia</NAME>
<GROUP_LABEL_1>post-QI</GROUP_LABEL_1>
<GROUP_LABEL_2>pre-QI</GROUP_LABEL_2>
<GRAPH_LABEL_1>Favours [post-QI]</GRAPH_LABEL_1>
<GRAPH_LABEL_2>Favours [pre-QI]</GRAPH_LABEL_2>
<DICH_DATA CI_END="0.4130552635002185" CI_START="0.1960131713871828" EFFECT_SIZE="0.28454221506983157" ESTIMABLE="YES" EVENTS_1="483" EVENTS_2="127" LOG_CI_END="-0.38399183931798814" LOG_CI_START="-0.7077147446201687" LOG_EFFECT_SIZE="-0.5458532919690784" MODIFIED="2024-05-03 15:33:39 +0800" MODIFIED_BY="[Empty name]" ORDER="40" O_E="0.0" SE="0.19015643702872617" STUDY_ID="STD-Yip-2017" TOTAL_1="1031" TOTAL_2="168" VAR="0.0361594705434599" WEIGHT="34.88633590490634"/>
<DICH_DATA CI_END="1.2985736639113934" CI_START="0.004111953104192187" EFFECT_SIZE="0.07307307307307308" ESTIMABLE="YES" EVENTS_1="0" EVENTS_2="18" LOG_CI_END="0.1134665907946011" LOG_CI_START="-2.385951847005654" LOG_EFFECT_SIZE="-1.1362426281055265" MODIFIED="2024-05-03 15:34:30 +0800" MODIFIED_BY="[Empty name]" ORDER="38" O_E="0.0" SE="1.4681707626846752" STUDY_ID="STD-Dixon-2021" TOTAL_1="13" TOTAL_2="54" VAR="2.1555253884021006" WEIGHT="3.0965323256676722"/>
<DICH_DATA CI_END="0.19860150558903797" CI_START="0.05578241918525134" EFFECT_SIZE="0.105254322645627" ESTIMABLE="YES" EVENTS_1="342" EVENTS_2="259" LOG_CI_END="-0.7020174634613188" LOG_CI_START="-1.2535026550749375" LOG_EFFECT_SIZE="-0.9777600592681283" MODIFIED="2024-05-03 15:35:07 +0800" MODIFIED_BY="[Empty name]" ORDER="37" O_E="0.0" SE="0.32394513144956527" STUDY_ID="STD-Bi-2022" TOTAL_1="480" TOTAL_2="270" VAR="0.1049404481898761" WEIGHT="26.16782595490613"/>
<DICH_DATA CI_END="0.44221018358425945" CI_START="0.22272087209904204" EFFECT_SIZE="0.31383026899737343" ESTIMABLE="YES" EVENTS_1="105" EVENTS_2="183" LOG_CI_END="-0.35437126034725297" LOG_CI_START="-0.6522390815169992" LOG_EFFECT_SIZE="-0.503305170932126" MODIFIED="2024-05-03 15:36:00 +0800" MODIFIED_BY="[Empty name]" ORDER="39" O_E="0.0" SE="0.17496903262460362" STUDY_ID="STD-Singh-2022" TOTAL_1="286" TOTAL_2="282" VAR="0.030614162377589606" WEIGHT="35.84930581451986"/>
</DICH_OUTCOME>
</COMPARISON>
<COMPARISON ID="CMP-002" MODIFIED="2024-05-03 16:12:52 +0800" MODIFIED_BY="[Empty name]" NO="2">
<NAME>Mild hypothermia-ELBW</NAME>
<DICH_OUTCOME CHI2="0.061305309780448514" CI_END="0.8094007778121827" CI_START="0.26120631076000006" CI_STUDY="95" CI_TOTAL="95" DF="1" EFFECT_MEASURE="OR" EFFECT_SIZE="0.4598049489714032" ESTIMABLE="YES" EVENTS_1="56" EVENTS_2="81" I2="0.0" I2_Q="0.0" ID="CMP-002.01" LOG_CI_END="-0.09183638259903998" LOG_CI_START="-0.5830163346897037" LOG_EFFECT_SIZE="-0.33742635864437187" METHOD="MH" MODIFIED="2024-05-03 16:12:52 +0800" MODIFIED_BY="[Empty name]" NO="1" P_CHI2="0.8044446171060112" P_Q="1.0" P_Z="0.007083847305476754" Q="0.0" RANDOM="NO" SCALE="100.0" SORT_BY="YEAR" STUDIES="2" SUBGROUPS="NO" SUBGROUP_TEST="YES" SWAP_EVENTS="NO" TAU2="0.0" TOTALS="YES" TOTAL_1="112" TOTAL_2="117" WEIGHT="100.0" Z="2.692876643529585">
<NAME>New Outcome</NAME>
<GROUP_LABEL_1>post-QI</GROUP_LABEL_1>
<GROUP_LABEL_2>pre-QI</GROUP_LABEL_2>
<GRAPH_LABEL_1>Favours [post-QI]</GRAPH_LABEL_1>
<GRAPH_LABEL_2>Favours [pre-Ql]</GRAPH_LABEL_2>
<DICH_DATA CI_END="1.566112438806325" CI_START="0.1716744260402929" EFFECT_SIZE="0.5185185185185185" ESTIMABLE="YES" EVENTS_1="26" EVENTS_2="39" LOG_CI_END="0.19482293894808667" LOG_CI_START="-0.7652943959095853" LOG_EFFECT_SIZE="-0.2852357284807493" MODIFIED="2024-05-03 16:12:05 +0800" MODIFIED_BY="[Empty name]" ORDER="41" O_E="0.0" SE="0.5639776751528539" STUDY_ID="STD-Godfrey-2013" TOTAL_1="35" TOTAL_2="46" VAR="0.31807081807081805" WEIGHT="24.522049451950036"/>
<DICH_DATA CI_END="0.8514981144889928" CI_START="0.22811850564247424" EFFECT_SIZE="0.44072948328267475" ESTIMABLE="YES" EVENTS_1="30" EVENTS_2="42" LOG_CI_END="-0.06981630937834155" LOG_CI_START="-0.6418394820516573" LOG_EFFECT_SIZE="-0.3558278957149994" MODIFIED="2024-05-03 16:12:52 +0800" MODIFIED_BY="[Empty name]" ORDER="42" O_E="0.0" SE="0.33600924318867725" STUDY_ID="STD-Singh-2022" TOTAL_1="77" TOTAL_2="71" VAR="0.11290221150822764" WEIGHT="75.47795054804996"/>
</DICH_OUTCOME>
</COMPARISON>
<COMPARISON ID="CMP-003" MODIFIED="2024-05-03 16:34:05 +0800" MODIFIED_BY="[Empty name]" NO="3">
<NAME>Moderate hypothermia-VLBW</NAME>
<DICH_OUTCOME CHI2="7.34817048030757" CI_END="0.21908996594152888" CI_START="0.15427047188940873" CI_STUDY="95" CI_TOTAL="95" DF="7" EFFECT_MEASURE="OR" EFFECT_SIZE="0.18384534922601156" ESTIMABLE="YES" EVENTS_1="337" EVENTS_2="623" I2="4.738192741181434" I2_Q="0.0" ID="CMP-003.01" LOG_CI_END="-0.6593775121518147" LOG_CI_START="-0.8117171920359455" LOG_EFFECT_SIZE="-0.7355473520938801" METHOD="MH" MODIFIED="2024-05-03 16:34:05 +0800" MODIFIED_BY="[Empty name]" NO="1" P_CHI2="0.3935504769410224" P_Q="1.0" P_Z="0.0" Q="0.0" RANDOM="NO" SCALE="100.0" SORT_BY="YEAR" STUDIES="8" SUBGROUPS="NO" SUBGROUP_TEST="YES" SWAP_EVENTS="NO" TAU2="0.0" TOTALS="YES" TOTAL_1="2123" TOTAL_2="1319" WEIGHT="100.0" Z="18.926734257605375">
<NAME>New Outcome</NAME>
<GROUP_LABEL_1>post-QI</GROUP_LABEL_1>
<GROUP_LABEL_2>pre-QI</GROUP_LABEL_2>
<GRAPH_LABEL_1>Favours [post-QI]</GRAPH_LABEL_1>
<GRAPH_LABEL_2>Favours [pre-QI]</GRAPH_LABEL_2>
<DICH_DATA CI_END="0.24365019735263402" CI_START="0.08753956552910998" EFFECT_SIZE="0.1460446247464503" ESTIMABLE="YES" EVENTS_1="54" EVENTS_2="102" LOG_CI_END="-0.6132332325111897" LOG_CI_START="-1.0577956131807336" LOG_EFFECT_SIZE="-0.8355144228459616" MODIFIED="2024-05-03 16:30:21 +0800" MODIFIED_BY="[Empty name]" ORDER="54" O_E="0.0" SE="0.2611381430245654" STUDY_ID="STD-Lee-2008" TOTAL_1="170" TOTAL_2="134" VAR="0.06819312974231838" WEIGHT="13.137833274130108"/>
<DICH_DATA CI_END="0.268253716806373" CI_START="0.07107464888784873" EFFECT_SIZE="0.13807982740021574" ESTIMABLE="YES" EVENTS_1="24" EVENTS_2="27" LOG_CI_END="-0.5714542519256076" LOG_CI_START="-1.14828527706765" LOG_EFFECT_SIZE="-0.8598697644966288" MODIFIED="2024-05-03 16:31:04 +0800" MODIFIED_BY="[Empty name]" ORDER="55" O_E="0.0" SE="0.33883339952806085" STUDY_ID="STD-Manani-2013" TOTAL_1="230" TOTAL_2="59" VAR="0.11480807263574253" WEIGHT="6.4963933114047485"/>
<DICH_DATA CI_END="0.20637806187514135" CI_START="0.07807095659397968" EFFECT_SIZE="0.12693357597816196" ESTIMABLE="YES" EVENTS_1="31" EVENTS_2="56" LOG_CI_END="-0.6853364703827474" LOG_CI_START="-1.1075104992450011" LOG_EFFECT_SIZE="-0.8964234848138742" MODIFIED="2024-05-03 16:31:45 +0800" MODIFIED_BY="[Empty name]" ORDER="56" O_E="0.0" SE="0.24798711434883453" STUDY_ID="STD-Pinheiro-2014" TOTAL_1="502" TOTAL_2="164" VAR="0.06149760888306193" WEIGHT="13.368228915184268"/>
<DICH_DATA CI_END="0.5338434419441829" CI_START="0.03822874210270796" EFFECT_SIZE="0.14285714285714285" ESTIMABLE="YES" EVENTS_1="4" EVENTS_2="12" LOG_CI_END="-0.2725860880438678" LOG_CI_START="-1.4176099919846459" LOG_EFFECT_SIZE="-0.8450980400142568" MODIFIED="2024-05-03 16:32:20 +0800" MODIFIED_BY="[Empty name]" ORDER="58" O_E="0.0" SE="0.6725927091345493" STUDY_ID="STD-Sivanaridan-2016" TOTAL_1="32" TOTAL_2="24" VAR="0.45238095238095233" WEIGHT="2.0253049266407466"/>
<DICH_DATA CI_END="0.43067711403271214" CI_START="0.176254314386648" EFFECT_SIZE="0.27551533433886377" ESTIMABLE="YES" EVENTS_1="36" EVENTS_2="81" LOG_CI_END="-0.3658482058166542" LOG_CI_START="-0.7538602434634785" LOG_EFFECT_SIZE="-0.5598542246400664" MODIFIED="2024-05-03 16:32:46 +0800" MODIFIED_BY="[Empty name]" ORDER="52" O_E="0.0" SE="0.2279201916043074" STUDY_ID="STD-Caldas-2018" TOTAL_1="257" TOTAL_2="218" VAR="0.051947613740944205" WEIGHT="12.721046839226668"/>
<DICH_DATA CI_END="0.3548638819679474" CI_START="0.07825408717204813" EFFECT_SIZE="0.1666419789660791" ESTIMABLE="YES" EVENTS_1="9" EVENTS_2="43" LOG_CI_END="-0.4499382008785097" LOG_CI_START="-1.1064929702043682" LOG_EFFECT_SIZE="-0.778215585541439" MODIFIED="2024-05-03 16:33:11 +0800" MODIFIED_BY="[Empty name]" ORDER="53" O_E="0.0" SE="0.3856635215005327" STUDY_ID="STD-Frazer-2021" TOTAL_1="166" TOTAL_2="168" VAR="0.14873635181619183" WEIGHT="6.822771237401039"/>
<DICH_DATA CI_END="0.27187667167329804" CI_START="0.14261620620246945" EFFECT_SIZE="0.1969111969111969" ESTIMABLE="YES" EVENTS_1="144" EVENTS_2="185" LOG_CI_END="-0.5656280553702275" LOG_CI_START="-0.8458311205964035" LOG_EFFECT_SIZE="-0.7057295879833154" MODIFIED="2024-05-03 16:33:44 +0800" MODIFIED_BY="[Empty name]" ORDER="51" O_E="0.0" SE="0.16459266754139829" STUDY_ID="STD-Bi-2022" TOTAL_1="480" TOTAL_2="270" VAR="0.027090746208393267" WEIGHT="27.976212053330848"/>
<DICH_DATA CI_END="0.30098747837480494" CI_START="0.12848025270587324" EFFECT_SIZE="0.1966493002349576" ESTIMABLE="YES" EVENTS_1="35" EVENTS_2="117" LOG_CI_END="-0.5214515714687545" LOG_CI_START="-0.8911636178572813" LOG_EFFECT_SIZE="-0.7063075946630178" MODIFIED="2024-05-03 16:34:05 +0800" MODIFIED_BY="[Empty name]" ORDER="57" O_E="0.0" SE="0.2171706861527658" STUDY_ID="STD-Singh-2022" TOTAL_1="286" TOTAL_2="282" VAR="0.0471631069240631" WEIGHT="17.452209442681575"/>
</DICH_OUTCOME>
</COMPARISON>
<COMPARISON ID="CMP-004" MODIFIED="2024-05-03 16:46:53 +0800" MODIFIED_BY="[Empty name]" NO="4">
<NAME>Moderate hypothermia-ELBW</NAME>
<DICH_OUTCOME CHI2="9.077685299128799" CI_END="0.5792177915727523" CI_START="0.0750760462801438" CI_STUDY="95" CI_TOTAL="95" DF="2" EFFECT_MEASURE="OR" EFFECT_SIZE="0.2085314885728259" ESTIMABLE="YES" EVENTS_1="75" EVENTS_2="171" I2="77.96795180604087" I2_Q="0.0" ID="CMP-004.01" LOG_CI_END="-0.23715810657748504" LOG_CI_START="-1.1244986066411133" LOG_EFFECT_SIZE="-0.6808283566092993" METHOD="MH" MODIFIED="2024-05-03 16:46:53 +0800" MODIFIED_BY="[Empty name]" NO="1" P_CHI2="0.010685782914081066" P_Q="1.0" P_Z="0.0026328742385793367" Q="0.0" RANDOM="YES" SCALE="100.0" SORT_BY="YEAR" STUDIES="3" SUBGROUPS="NO" SUBGROUP_TEST="YES" SWAP_EVENTS="NO" TAU2="0.623909611581831" TOTALS="YES" TOTAL_1="209" TOTAL_2="252" WEIGHT="100.0" Z="3.0076369973243273">
<NAME>New Outcome</NAME>
<GROUP_LABEL_1>post-QI</GROUP_LABEL_1>
<GROUP_LABEL_2>pre-QI</GROUP_LABEL_2>
<GRAPH_LABEL_1>Favours [post-QI]</GRAPH_LABEL_1>
<GRAPH_LABEL_2>Favours [pre-QI]</GRAPH_LABEL_2>
<DICH_DATA CI_END="0.17360291722579035" CI_START="0.017137998941000817" EFFECT_SIZE="0.05454545454545454" ESTIMABLE="YES" EVENTS_1="21" EVENTS_2="44" LOG_CI_END="-0.7604429812078083" LOG_CI_START="-1.7660398883413546" LOG_EFFECT_SIZE="-1.2632414347745815" MODIFIED="2024-05-03 16:45:17 +0800" MODIFIED_BY="[Empty name]" ORDER="60" O_E="0.0" SE="0.590692601035216" STUDY_ID="STD-Lee-2008" TOTAL_1="56" TOTAL_2="48" VAR="0.3489177489177489" WEIGHT="27.926726749382084"/>
<DICH_DATA CI_END="0.7259886638049475" CI_START="0.2160241158079363" EFFECT_SIZE="0.3960190136660725" ESTIMABLE="YES" EVENTS_1="43" EVENTS_2="102" LOG_CI_END="-0.1390701606847475" LOG_CI_START="-0.6654977637671442" LOG_EFFECT_SIZE="-0.4022839622259458" MODIFIED="2024-05-03 16:46:04 +0800" MODIFIED_BY="[Empty name]" ORDER="59" O_E="0.0" SE="0.3092261799092618" STUDY_ID="STD-Billimoria-2013" TOTAL_1="76" TOTAL_2="133" VAR="0.09562083034127516" WEIGHT="37.757796318363035"/>
<DICH_DATA CI_END="0.6844589036554902" CI_START="0.13739969476937355" EFFECT_SIZE="0.30666666666666664" ESTIMABLE="YES" EVENTS_1="11" EVENTS_2="25" LOG_CI_END="-0.16465262269646214" LOG_CI_START="-0.8620142320517523" LOG_EFFECT_SIZE="-0.5133334273741073" MODIFIED="2024-05-03 16:46:31 +0800" MODIFIED_BY="[Empty name]" ORDER="61" O_E="0.0" SE="0.4096336613309368" STUDY_ID="STD-Singh-2022" TOTAL_1="77" TOTAL_2="71" VAR="0.16779973649538865" WEIGHT="34.31547693225488"/>
</DICH_OUTCOME>
</COMPARISON>
<COMPARISON ID="CMP-005" MODIFIED="2024-05-03 16:56:56 +0800" MODIFIED_BY="[Empty name]" NO="5">
<NAME>Hyperthermia-VLBW</NAME>
<DICH_OUTCOME CHI2="6.272994411830688" CI_END="5.087553138338153" CI_START="1.5254165390136982" CI_STUDY="95" CI_TOTAL="95" DF="5" EFFECT_MEASURE="OR" EFFECT_SIZE="2.7857921136244292" ESTIMABLE="YES" EVENTS_1="71" EVENTS_2="13" I2="20.293249575192625" I2_Q="0.0" ID="CMP-005.01" LOG_CI_END="0.7065089583642871" LOG_CI_START="0.18338845082642408" LOG_EFFECT_SIZE="0.44494870459535557" METHOD="MH" MODIFIED="2024-05-03 16:56:56 +0800" MODIFIED_BY="[Empty name]" NO="1" P_CHI2="0.28055442785873386" P_Q="1.0" P_Z="8.555778003966969E-4" Q="0.0" RANDOM="NO" SCALE="100.0" SORT_BY="YEAR" STUDIES="6" SUBGROUPS="NO" SUBGROUP_TEST="YES" SWAP_EVENTS="NO" TAU2="0.0" TOTALS="YES" TOTAL_1="2450" TOTAL_2="1165" WEIGHT="100.0" Z="3.3341588540630025">
<NAME>New Outcome</NAME>
<GROUP_LABEL_1>post-QI</GROUP_LABEL_1>
<GROUP_LABEL_2>pre-QI</GROUP_LABEL_2>
<GRAPH_LABEL_1>Favours [post-QI]</GRAPH_LABEL_1>
<GRAPH_LABEL_2>Favours [pre-QI]</GRAPH_LABEL_2>
<DICH_DATA CI_END="19.022569034721794" CI_START="0.2932832699288594" EFFECT_SIZE="2.3619909502262444" ESTIMABLE="YES" EVENTS_1="9" EVENTS_2="1" LOG_CI_END="1.279269168871647" LOG_CI_START="-0.5327127102373443" LOG_EFFECT_SIZE="0.3732782293171515" MODIFIED="2024-05-03 16:54:36 +0800" MODIFIED_BY="[Empty name]" ORDER="65" O_E="0.0" SE="1.0643671252435807" STUDY_ID="STD-Manani-2013" TOTAL_1="230" TOTAL_2="59" VAR="1.132877377299284" WEIGHT="9.772264657563731"/>
<DICH_DATA CI_END="10.162069603952858" CI_START="0.5678512318601892" EFFECT_SIZE="2.402195608782435" ESTIMABLE="YES" EVENTS_1="29" EVENTS_2="2" LOG_CI_END="1.0069821652356743" LOG_CI_START="-0.2457654277480681" LOG_EFFECT_SIZE="0.38060836874380305" MODIFIED="2024-05-03 16:55:13 +0800" MODIFIED_BY="[Empty name]" ORDER="67" O_E="0.0" SE="0.7358701373192472" STUDY_ID="STD-Yip-2017" TOTAL_1="1031" TOTAL_2="168" VAR="0.5415048589982477" WEIGHT="21.358921688194084"/>
<DICH_DATA CI_END="347.9963647835305" CI_START="1.194400564982005" EFFECT_SIZE="20.387423935091277" ESTIMABLE="YES" EVENTS_1="11" EVENTS_2="0" LOG_CI_END="2.541574707272158" LOG_CI_START="0.07715000014941134" LOG_EFFECT_SIZE="1.3093623537107848" MODIFIED="2024-05-03 16:55:42 +0800" MODIFIED_BY="[Empty name]" ORDER="63" O_E="0.0" SE="1.4476152720629463" STUDY_ID="STD-Caldas-2018" TOTAL_1="257" TOTAL_2="218" VAR="2.095589975909878" WEIGHT="3.301941222989906"/>
<DICH_DATA CI_END="16.715781137919368" CI_START="1.306479337989096" EFFECT_SIZE="4.673202614379085" ESTIMABLE="YES" EVENTS_1="13" EVENTS_2="3" LOG_CI_END="1.2231266762298936" LOG_CI_START="0.11610254573707002" LOG_EFFECT_SIZE="0.6696146109834819" MODIFIED="2024-05-03 16:56:01 +0800" MODIFIED_BY="[Empty name]" ORDER="64" O_E="0.0" SE="0.6502714541093085" STUDY_ID="STD-Frazer-2021" TOTAL_1="166" TOTAL_2="168" VAR="0.42285296402943456" WEIGHT="17.56171836088664"/>
<DICH_DATA CI_END="59.09080235821776" CI_START="0.13520438476723126" EFFECT_SIZE="2.826541274817137" ESTIMABLE="YES" EVENTS_1="2" EVENTS_2="0" LOG_CI_END="1.7715198870414486" LOG_CI_START="-0.869009223709959" LOG_EFFECT_SIZE="0.45125533166574466" MODIFIED="2024-05-03 16:56:30 +0800" MODIFIED_BY="[Empty name]" ORDER="62" O_E="0.0" SE="1.5510598704852787" STUDY_ID="STD-Bi-2022" TOTAL_1="480" TOTAL_2="270" VAR="2.4057867218298092" WEIGHT="4.065695931718094"/>
<DICH_DATA CI_END="2.847267079063135" CI_START="0.34121551828549396" EFFECT_SIZE="0.985663082437276" ESTIMABLE="YES" EVENTS_1="7" EVENTS_2="7" LOG_CI_END="0.45442820670547107" LOG_CI_START="-0.46697122559214094" LOG_EFFECT_SIZE="-0.0062715094433349146" MODIFIED="2024-05-03 16:56:56 +0800" MODIFIED_BY="[Empty name]" ORDER="66" O_E="0.0" SE="0.5412345875323661" STUDY_ID="STD-Singh-2022" TOTAL_1="286" TOTAL_2="282" VAR="0.2929348787413304" WEIGHT="43.939458138647545"/>
</DICH_OUTCOME>
</COMPARISON>
<COMPARISON ID="CMP-006" MODIFIED="2024-05-03 17:09:56 +0800" MODIFIED_BY="[Empty name]" NO="6">
<NAME>Hyperthermia-ELBW</NAME>
<DICH_OUTCOME CHI2="1.0438381998293695" CI_END="5.430140342585774" CI_START="0.22267486448056675" CI_STUDY="95" CI_TOTAL="95" DF="1" EFFECT_MEASURE="OR" EFFECT_SIZE="1.099616189811584" ESTIMABLE="YES" EVENTS_1="3" EVENTS_2="3" I2="4.199712161955323" I2_Q="0.0" ID="CMP-006.01" LOG_CI_END="0.7348110541234585" LOG_CI_START="-0.6523288033228423" LOG_EFFECT_SIZE="0.04124112540030809" METHOD="MH" MODIFIED="2024-05-03 17:09:56 +0800" MODIFIED_BY="[Empty name]" NO="1" P_CHI2="0.30693082842851493" P_Q="1.0" P_Z="0.907221751854371" Q="0.0" RANDOM="NO" SCALE="100.0" SORT_BY="YEAR" STUDIES="3" SUBGROUPS="NO" SUBGROUP_TEST="YES" SWAP_EVENTS="NO" TAU2="0.0" TOTALS="YES" TOTAL_1="188" TOTAL_2="250" WEIGHT="100.0" Z="0.11654357710593435">
<NAME>New Outcome</NAME>
<GROUP_LABEL_1>post-QI</GROUP_LABEL_1>
<GROUP_LABEL_2>pre-QI</GROUP_LABEL_2>
<GRAPH_LABEL_1>Favours [post-QI]</GRAPH_LABEL_1>
<GRAPH_LABEL_2>Favours [pre-QI]</GRAPH_LABEL_2>
<DICH_DATA CI_END="0.0" CI_START="0.0" EFFECT_SIZE="0.0" ESTIMABLE="NO" EVENTS_1="0" EVENTS_2="0" LOG_CI_END="0.0" LOG_CI_START="0.0" LOG_EFFECT_SIZE="0.0" MODIFIED="2024-05-03 17:07:00 +0800" MODIFIED_BY="[Empty name]" ORDER="68" O_E="0.0" SE="0.0" STUDY_ID="STD-Billimoria-2013" TOTAL_1="76" TOTAL_2="133" VAR="0.0" WEIGHT="0.0"/>
<DICH_DATA CI_END="31.356591831168306" CI_START="0.2372074289506255" EFFECT_SIZE="2.727272727272727" ESTIMABLE="YES" EVENTS_1="2" EVENTS_2="1" LOG_CI_END="1.4963288528212888" LOG_CI_START="-0.6248717136984141" LOG_EFFECT_SIZE="0.43572856956143735" MODIFIED="2024-05-03 17:07:23 +0800" MODIFIED_BY="[Empty name]" ORDER="69" O_E="0.0" SE="1.2460037128858215" STUDY_ID="STD-Godfrey-2013" TOTAL_1="35" TOTAL_2="46" VAR="1.5525252525252524" WEIGHT="28.40195394277739"/>
<DICH_DATA CI_END="5.117702002269199" CI_START="0.040265770301793236" EFFECT_SIZE="0.45394736842105265" ESTIMABLE="YES" EVENTS_1="1" EVENTS_2="2" LOG_CI_END="0.7090749938337019" LOG_CI_START="-1.3950639882487363" LOG_EFFECT_SIZE="-0.34299449720751723" MODIFIED="2024-05-03 17:09:56 +0800" MODIFIED_BY="[Empty name]" ORDER="70" O_E="0.0" SE="1.235981653731167" STUDY_ID="STD-Singh-2022" TOTAL_1="77" TOTAL_2="71" VAR="1.5276506483600305" WEIGHT="71.59804605722262"/>
</DICH_OUTCOME>
</COMPARISON>
<COMPARISON ID="CMP-007" MODIFIED="2024-05-04 13:57:50 +0800" MODIFIED_BY="[Empty name]" NO="7">
<NAME>Mild hypothermia-VLBW (excluded Bi 2022)</NAME>
<DICH_OUTCOME CHI2="1.0759952357100708" CI_END="0.3758094307299178" CI_START="0.2274995366633046" CI_STUDY="95" CI_TOTAL="95" DF="2" EFFECT_MEASURE="OR" EFFECT_SIZE="0.292397796443059" ESTIMABLE="YES" EVENTS_1="588" EVENTS_2="328" I2="0.0" I2_Q="0.0" ID="CMP-007.01" LOG_CI_END="-0.4250323257187999" LOG_CI_START="-0.6430194835113742" LOG_EFFECT_SIZE="-0.534025904615087" METHOD="MH" MODIFIED="2024-05-04 13:57:50 +0800" MODIFIED_BY="[Empty name]" NO="1" P_CHI2="0.583916414150022" P_Q="1.0" P_Z="7.760787991495539E-22" Q="0.0" RANDOM="NO" SCALE="100.0" SORT_BY="YEAR" STUDIES="3" SUBGROUPS="NO" SUBGROUP_TEST="YES" SWAP_EVENTS="NO" TAU2="0.0" TOTALS="YES" TOTAL_1="1330" TOTAL_2="504" WEIGHT="100.0" Z="9.603056899828506">
<NAME>New Outcome</NAME>
<GROUP_LABEL_1>post-QI</GROUP_LABEL_1>
<GROUP_LABEL_2>pre-QI</GROUP_LABEL_2>
<GRAPH_LABEL_1>Favours [post-QI]</GRAPH_LABEL_1>
<GRAPH_LABEL_2>Favours [pre-QI]</GRAPH_LABEL_2>
<DICH_DATA CI_END="0.4130552635002185" CI_START="0.1960131713871828" EFFECT_SIZE="0.28454221506983157" ESTIMABLE="YES" EVENTS_1="483" EVENTS_2="127" LOG_CI_END="-0.38399183931798814" LOG_CI_START="-0.7077147446201687" LOG_EFFECT_SIZE="-0.5458532919690784" MODIFIED="2024-05-04 13:56:55 +0800" MODIFIED_BY="[Empty name]" ORDER="33" O_E="0.0" SE="0.19015643702872617" STUDY_ID="STD-Yip-2017" TOTAL_1="1031" TOTAL_2="168" VAR="0.0361594705434599" WEIGHT="48.37903115364355"/>
<DICH_DATA CI_END="1.2985736639113934" CI_START="0.004111953104192187" EFFECT_SIZE="0.07307307307307308" ESTIMABLE="YES" EVENTS_1="0" EVENTS_2="18" LOG_CI_END="0.1134665907946011" LOG_CI_START="-2.385951847005654" LOG_EFFECT_SIZE="-1.1362426281055265" MODIFIED="2024-05-04 13:57:23 +0800" MODIFIED_BY="[Empty name]" ORDER="31" O_E="0.0" SE="1.4681707626846752" STUDY_ID="STD-Dixon-2021" TOTAL_1="13" TOTAL_2="54" VAR="2.1555253884021006" WEIGHT="3.016813596174599"/>
<DICH_DATA CI_END="0.44221018358425945" CI_START="0.22272087209904204" EFFECT_SIZE="0.31383026899737343" ESTIMABLE="YES" EVENTS_1="105" EVENTS_2="183" LOG_CI_END="-0.35437126034725297" LOG_CI_START="-0.6522390815169992" LOG_EFFECT_SIZE="-0.503305170932126" MODIFIED="2024-05-04 13:57:50 +0800" MODIFIED_BY="[Empty name]" ORDER="32" O_E="0.0" SE="0.17496903262460362" STUDY_ID="STD-Singh-2022" TOTAL_1="286" TOTAL_2="282" VAR="0.030614162377589606" WEIGHT="48.60415525018184"/>
</DICH_OUTCOME>
</COMPARISON>
<COMPARISON ID="CMP-008" MODIFIED="2024-05-04 14:23:32 +0800" MODIFIED_BY="[Empty name]" NO="8">
<NAME>Moderate hypothermia-ELBW (excluded Lee 2008)</NAME>
<DICH_OUTCOME CHI2="0.24847245928833578" CI_END="0.5823986486261267" CI_START="0.2218707891649526" CI_STUDY="95" CI_TOTAL="95" DF="1" EFFECT_MEASURE="OR" EFFECT_SIZE="0.3594680066143309" ESTIMABLE="YES" EVENTS_1="54" EVENTS_2="127" I2="0.0" I2_Q="0.0" ID="CMP-008.01" LOG_CI_END="-0.2347796414129057" LOG_CI_START="-0.6538998718984254" LOG_EFFECT_SIZE="-0.44433975665566555" METHOD="MH" MODIFIED="2024-05-04 14:23:32 +0800" MODIFIED_BY="[Empty name]" NO="1" P_CHI2="0.6181527580308772" P_Q="1.0" P_Z="3.241513418472612E-5" Q="0.0" RANDOM="NO" SCALE="100.0" SORT_BY="YEAR" STUDIES="2" SUBGROUPS="NO" SUBGROUP_TEST="YES" SWAP_EVENTS="NO" TAU2="0.0" TOTALS="YES" TOTAL_1="153" TOTAL_2="204" WEIGHT="100.0" Z="4.155799966685144">
<NAME>New Outcome</NAME>
<GROUP_LABEL_1>post-QI</GROUP_LABEL_1>
<GROUP_LABEL_2>pre-QI</GROUP_LABEL_2>
<GRAPH_LABEL_1>Favours [post-QI]</GRAPH_LABEL_1>
<GRAPH_LABEL_2>Favours [pre-QI]</GRAPH_LABEL_2>
<DICH_DATA CI_END="0.7259886638049475" CI_START="0.2160241158079363" EFFECT_SIZE="0.3960190136660725" ESTIMABLE="YES" EVENTS_1="43" EVENTS_2="102" LOG_CI_END="-0.1390701606847475" LOG_CI_START="-0.6654977637671442" LOG_EFFECT_SIZE="-0.4022839622259458" MODIFIED="2024-05-04 14:22:24 +0800" MODIFIED_BY="[Empty name]" ORDER="34" O_E="0.0" SE="0.3092261799092618" STUDY_ID="STD-Billimoria-2013" TOTAL_1="76" TOTAL_2="133" VAR="0.09562083034127516" WEIGHT="59.093400140922256"/>
<DICH_DATA CI_END="0.6844589036554902" CI_START="0.13739969476937355" EFFECT_SIZE="0.30666666666666664" ESTIMABLE="YES" EVENTS_1="11" EVENTS_2="25" LOG_CI_END="-0.16465262269646214" LOG_CI_START="-0.8620142320517523" LOG_EFFECT_SIZE="-0.5133334273741073" MODIFIED="2024-05-04 14:23:32 +0800" MODIFIED_BY="[Empty name]" ORDER="35" O_E="0.0" SE="0.4096336613309368" STUDY_ID="STD-Singh-2022" TOTAL_1="77" TOTAL_2="71" VAR="0.16779973649538865" WEIGHT="40.906599859077744"/>
</DICH_OUTCOME>
</COMPARISON>
</ANALYSES_AND_DATA>
<FIGURES MODIFIED="2024-05-04 14:27:35 +0800" MODIFIED_BY="[Empty name]">
<FIGURE FILENAME="Forest plot.png" FILE_TYPE="PNG" ID="FIG-01" MODIFIED="2024-05-03 15:38:26 +0800" MODIFIED_BY="[Empty name]" NO="1" REF_ID="CMP-001.01" SETTINGS="SHOW_ROB_TABLE:NO;SHOW_RAW_DATA_COLUMNS:YES;SHOW_EFFECT_SIZE_COLUMN:YES;SHOW_MORE_DECIMALS:NO;SHOW_WEIGHT_COLUMN:YES;" SHORT_VERSION_FIGURE="YES" TYPE="FOREST_PLOT">
<CAPTION>
<P>Forest plot of comparison: 1 Mild hypothermia-VLBW, outcome: 1.1 Mild hypothermia.</P>
</CAPTION>
<FILE>iVBORw0KGgoAAAANSUhEUgAAAyAAAADACAMAAADLAvdFAAADAFBMVEUAAADAAAAAwAAAAMDg4ADA
AMAAwMD/gADAwMD/gICA/4CAgP/g4OBAAAAAQAAAAECAgID///8AAAALCwsWFhYhISEsLCw3NzdC
QkJNTU1YWFhjY2Nubm55eXmEhISPj4+ampqlpaWwsLC7u7vGxsbR0dHc3Nzn5+cAAAAAADMAAGYA
AJkAAMwAAP8AMwAAMzMAM2YAM5kAM8wAM/8AZgAAZjMAZmYAZpkAZswAZv8AmQAAmTMAmWYAmZkA
mcwAmf8AzAAAzDMAzGYAzJkAzMwAzP8A/wAA/zMA/2YA/5kA/8wA//8zAAAzADMzAGYzAJkzAMwz
AP8zMwAzMzMzM2YzM5kzM8wzM/8zZgAzZjMzZmYzZpkzZswzZv8zmQAzmTMzmWYzmZkzmcwzmf8z
zAAzzDMzzGYzzJkzzMwzzP8z/wAz/zMz/2Yz/5kz/8wz//9mAABmADNmAGZmAJlmAMxmAP9mMwBm
MzNmM2ZmM5lmM8xmM/9mZgBmZjNmZmZmZplmZsxmZv9mmQBmmTNmmWZmmZlmmcxmmf9mzABmzDNm
zGZmzJlmzMxmzP9m/wBm/zNm/2Zm/5lm/8xm//+ZAACZADOZAGaZAJmZAMyZAP+ZMwCZMzOZM2aZ
M5mZM8yZM/+ZZgCZZjOZZmaZZpmZZsyZZv+ZmQCZmTOZmWaZmZmZmcyZmf+ZzACZzDOZzGaZzJmZ
zMyZzP+Z/wCZ/zOZ/2aZ/5mZ/8yZ///MAADMADPMAGbMAJnMAMzMAP/MMwDMMzPMM2bMM5nMM8zM
M//MZgDMZjPMZmbMZpnMZszMZv/MmQDMmTPMmWbMmZnMmczMmf/MzADMzDPMzGbMzJnMzMzMzP/M
/wDM/zPM/2bM/5nM/8zM////AAD/ADP/AGb/AJn/AMz/AP//MwD/MzP/M2b/M5n/M8z/M///ZgD/
ZjP/Zmb/Zpn/Zsz/Zv//mQD/mTP/mWb/mZn/mcz/mf//zAD/zDP/zGb/zJn/zMz/zP///wD//zP/
/2b//5n//8z///9BjlLGAAAivUlEQVR42u1dfXAkx1V/+tiZ/Tppe6W9O9nYdXdSkYKUbXKc9S2H
rC5OHRdIJRibwvkwKSp2QYX8gQnYBWUClIGEkEBCqDhU2U5IisQJRUwMxL4TONLqTps7JVCYwlgr
nX3xSbakHUmn1Wp3JS3d8z27M7Mz+72X97vTzs509+vX3e91v+7pt91GAIFAWKEdqwCBQAVBIFBB
EAhUEAQCFQSBQAVxh3RA/hLxc1wwAhCNVo32dIDj/LmqkkRYQWk/BrnCDfUejUY9vC+ib/cGtkvr
KMjZIbl+3wvLqQe2lqtIevn0wcqr+WCu/oXqDXyE9+dshYX7iF8ta6+/9ZWYtd/Kvm37TeXOjdyn
b/epKVQQMIhFmDtDxeZhbrKLSoWPp907Tx9LPcrCeo/nvrFPl0eYTPri9BLwQrKL47uS4uOjY8+H
+54fq/8rocjW/q9v5wN2mjmV/cDwh5Wb24cbKizVsQRo+4Wfp+0X950J0fucn2cVP0PHFa0iJuBL
LIDzpcV2Z51C1yT3MCqIgvVgpge65wOPnOqG6yPbqeHuDBUNMSgHaYC3wufKI7w/P8L0jL8Gx08F
/aeOiQ+9lB79v1f3Yr45/sKgJzlOqDB4mZQkfeKlN+Dh/XFNWM7DcoDjfdOcKixUt1tVQfaU9ouO
XDig9z3D/n16OT2c6h7qVrWICmbXeiY1QpR27z71SGA+hAoiQ1iAXfovcRJoBUHXi9/cUYPGIAz0
f748wlcSwLqphTClvpCgxHQkD+peTJ5pZppy1DnsY4PZV0Z8TFi2h2KHhu9S7SrohH4+2zVyOqsK
S8B/qlU1ZF9pvxwsrtN72spX6CUPv7intHI0evbiFqRv6TqktUkGTibgXlQQGeEwtME72OWD4I+N
PN6XVoNiQEUpCQ+UTZipVpi1yD330L6ZYUYi2daIgkqa+SAkBHr3cUlYDuCu/W/uKsJy+1wCdjq6
trU+4T5IJCDbsstCYmWL3ZKHXsZZmwC8EMu87ffCsln53Axch9DtfxykoTI+yKI9hQoiI8lq8N/Z
5SoIyx+Ij3Urc1bwwAAEfPDV8gjn4ooetME3p6ayIskM+CA40JC6EIWlHRYkKRmTLl+cGX3bTZqw
HFyF0G0HAU1YnmbRDlpUQVj7wUu0zmMQT0odHrMm71p+Lr6wLcfx+Ycfhx34wP9pyRJMGBrQQh2+
JqzD4/Dg3x19MxO86ZGJ6XjGe+HvF7/x+t61Wy//+dLSEqRW9gm8HVZ3j8OSe8IbX+1byYopKfVD
wyt7jOThBe/uobfBeroMkpXZ4yfe+iR86ehK9p3Jy7/7DVhavkW8fHv10ZfentgXGV7yfPfKn2UO
br3wURrA+KN/nbfSaD/aa00Foe2X3vyZ18I7vps/9dmbYClw06NP0Yvvwvf/aOD1PanMsLtycfcj
yd//bB8ssXanj9ZvGhjvW91FBZHkeDO1LHQsfzz9tdVNmH1851MrgZ2uxc+Kixwdu950duXVf32y
LAVZ2Xn9P74kplxemMlce/FL7PEOyXfkXr/6pqfeChJZ+Pv0weSLWx2v3PToX1Ip8d78yGfoxT+7
ujnwI0VYvrySC4/v/8FnqLC8LgkL1e2/7nsj05oKQtuv8y86A2sw88dZDy3T9nqGp5f0+l96rgV2
5DJDcGjtwb/NXj8BS6zd6aPlB7+RpcJQd7Q143b3KJRcyuz9g49Vm/D0me26lzSyc//THYFVyHW/
/5m3wVTy5oPnHoepHMm2tQdXFYZDJ+Pczgf/4RRMhbc9Kfooefy+p/ktQPy4Kgifr9EMlGvZqS2i
QehsRqZqZjygeiBcAjcrIhCoIAgEKggCgQqCQDRIQeJ53sMHcxDxG2LYbK9OBnmOD8QdxCyJqAjT
oAJ+zOJPB8zZtaHa6yufag6SXJRLQi56pihc/qZLK9Gl9RrVb2hXU7Ad7Vyg15Qby+qKBznuYcaA
yG/IQwAC01JQOsDxwXhhYrbVK+nz1GlHf+PLWwsFecfkldy5wd+E24adJv7KYFd2Y+iu6nAyNWWx
kduUHxZXi//YkGuqt4+UT/UCvDQO4y/R67QuoQFFaS+ApXBOZc8P7birrDsHNwPzx2AP4qx89+7s
wPrBhBiyHHp8JTD4c4UJRo4BHB/xe+rW8za4vLVQkBz8FExMPaHuqaZ/OT//JIBX7A7EHlfaZy36
UwDbW5cD39SuEhsg5PXFIe6fDEUZCb9f3MXfDUoExc/DCr1R1u8Gor1s73+SRaf5i/xIPiEmSUT6
os9Azs/xvrRJlOlokH4Go9N5nusSqZ7hwyLViE/vg2Ck+jBIUQIc532yIPhZeDfE6N+7wZN8mJvM
J+W6+qJYCdO+yTSneK8omH0W9mYtCz5Bm17mPxpN+ybDkDvj/aJaPvowdIbrDk3ySvl48LHtikek
ZfqnPXn4U14K+fTYn4STU0XyN5uJRHb4zaRUB2Je02o71gCNLm8tFKQDTvrT4rsCtTvsGfZ/jHEX
oZrAGAqdCvhOsX2D/DUp8UnftJ7awXdGqBoMXxbEu/VN6D41H/xZ3S5+0c/DEmsXh3KQG7qQPfVI
cP4EfbCfGHtI5EfyCSlOIdEXfQa6vdmuEbPX6xMXBinVwYtnJ/2bp44zqt8fu0emqvdB0OmH6Hsg
Rtnms6+OPlQQ/nlaSR76l4X/OT4fnJ88JtfVb4uhZ7byYX0lSobA5yGXtu4ZaMOr/B8J5negM+P/
iFo++iX/7PjP5v9rTClfnu1yzMM+pDnmCJl7IPm5RSnkc/CyWQ7X86eut1+CY1IddPPZ7ZHTajvW
AI0uby0U5MVZGD4bSOpDpb3634EMlQWmu/dCYhFGQfSnoNiahZHHtDkIwJWTVJNysCjto0t7aNzE
AugqSvTzsJ6FPAs9NB8+CyelVGt96h7vrsifmXQTOvrijvCnzah6Kc0e4MYgkRbfQS6tyfHy0L33
TROqWeZ7IFFNd3T1F/qexEZzBzOvTR/kRmf6RK+SrFxXr4nBr3lMXK/Co71jYT1XBh5vj29q/J9b
pYLghYXv68u3RI2jpVW1fFnwDVC28rPbwUECPv8zx73HebEjEn1biuHxZ0a9qzSdWAc7nV2SO8lC
uEZy1ejy1kJBBq89OgtDN+tDpb36EzP7ub3YGr1/it0zHwqJKc+1eZpCZ//R0A/RcoQlU5dGOs8e
vcMQoc1mtnAylln3xhb3masGk0oPyHu8/bGRkxMmPZKOPrltf1F2gCqgmhjw5jIDi+cZ1QOJLyne
C7Fh1QdBj31p1zlD6LYDv7bPXBY2IGOeMD9GlU7yKtlXCycXe6KI5JtUgd7Uc6Xn8Ycz+9c1/gdZ
etrug/ryhfV80/n23McyA22ws+tZoMKzkUtk1na3xa5H9G0xwQbAJvM0EetAzatmwtXw8tZimTd8
+tq87GYwA+IcS96r/9B4aPyj7HEbu9clCW9cu492lzGQZ2TJJCRopHhSI0+//zsjF1ci2PY73rFb
x7zhuyRXDR10PiEF7Iv0GVJwlbeg+vWx0NjXw21FVA0+CPrnjE9JkXfgtf8rDO4ULaxOKgKdkldJ
Tq0bS3jasjFPUV+qNL+fzqGN/M9IVaUrnwE9qSdST3VI3xmjA2nPmEfU04fgLTYVLNeBdV1VC01S
3qoqiDeaDi/TmciM6FzX2yvOjQaYpfoVGIL3iIuF0H838LoU4fBPi1KyLC3bHZ+Hc1R23nVMicHB
3f00VTtETkvd/ADYtsxabGhmDb4P85FoQFd34Lvnd16DjuL4Mv2Y6HX0ln4rqjNDdADk4UROoxpj
Cwz3bAhmVGn+/XTQl6gemi9qfDqkrNJ/4/SbFwaWo35pHtl/p84MK+zYLo5/srAv1WRng86hjfxT
use08hWthfr4SHrcC34uIlVoeg9ml8W2/NrM7yfDUb9FTYh14IdJeMuJGq9iNUd5q6og34uHPKH4
j+CLM7fAudj2d9icei7F5CcxDbOi1bB4OZW+pG3Kvz6X4k7H/wOE2Iclo6r93RcEmLqYbmdjhjgp
uZROXd4AP39d0ovw9ty6zRwEPLvg8cCV82c35zaUAMbPi/GtI3PB4kQK/dhPgG92a9+KKidSvZQO
xFWqG9Mh2Jo7FrgYMKN6llENzNxMKQf+rTB4dQZ4D3h4mHkZli5tH5sTa2R9Lk3YWCqBpS3Qqj8s
ymdGe00xtmPkf/3idqdWPsOiHPsItm+GfpgEv2czdf4Kmyl5gD8mCtba5iNHU7RNzEHp+an9f3F2
q9YOic1R3srhZLt78tCh0f9ac0yS9y0eetdcykwHoMV/sqZEsfO/fNHNemPkvU+4z2b5RLpVa+iG
Le/hOw73uojeG7njcMQ05I4jN65+QM/hw3dEXKXo7S0jmzt6WraGHJX3l5qsvG14gA6imRBtMiMD
NysiEKggCAQqCAJRdXRiFSDqA+VnWFrrN1NxBEEgnI0gApE+BcPClgBAtIsUSdysW4flL4EUM1DE
rwl/pYnK8a0LYkq8IIryVMlTjU2c8GFOqyhLRs06FApuBLUSBGiaZrxRFETUDPpHCgWF/skXqU5B
rd0a64cJAwWh5vyVJAq6ogolYwmmAq8+FYqqqrCTcdQT6GTbkCWxDQXDjaB9EqFZmlFxjfknw12r
vDPuNG0t2sJAoLiDEYhg6KrqBxP5FIqDjQ/NRbGg3zQtiI4OccxRbcrpPk+zSmhsM07Z3LXSHIRW
m9oVEVNRI1DHirXPg5QnQMRRJlo5hbLYFBpjuEjZuqgEAQ0sVyOIZhmQxre2prWy2Wzf8oLbLt1J
sSSrhJjPQUyyFCSGWU9T/gjDGLPKsoLWQGWolonVJBCI0cQm9k1MaiEBpMjKL8pSC5A0QzbtK2RH
IGVINKpAQxSkYSaEUNN8BFKlggi66TQ4nQqVLea2oXY11nhLsDXPjGu3W+tpaLdECDGuZZaQ0nr3
tkIhm0IVFbesUGON4ehSyxFEXcUSpKVza5u4TnMQKwZKBFtLt5MEtsSNT/VTFek7cV9IZpiZ1LdV
qDwn19+UKG/jmrFl0Uawv2lq2DRFBYNN8wK3uyPKMuXqlAzhyMTCAaRpQMoKwibEEQSBQAVB1Bd5
rAJUEIS1fmxgHaCCIKz1owcrwWaSru5ztV4hNLoVOHfCqBylVvANDhxO6DmJr+wcsV1s1UgI2qax
Cv1BtC3Hpf1BdDvfdaG2/iDmDUfHj3Wc29soiKocxE6qNLcC504YVdCPEkInOIrlOr7Bz6IUYyrN
yv1BdK4apfxBNOYMoXb+IBYNtwGVtGUH7Fejob9lqPgmUxCRM7WBBaXrsvIOceyEUQ/9cece54xn
J2JOXNJ0pTTuiuJ4Rdii4Uhwp4IRZKs6Qt1sLwott5oQfU9juze1GZSd1Ca+YpE4En3iXriroB8V
VH9Ryu1ABQy35l7EchXEuiYFUlYz1m0oKWcPlF3BHTi5G0lU7A9So9I7abjULds463CmIKRFt/K4
88MoMQchjnqBwiyr4Q9Sl9KbAPWjEO22k9jy+qEbDoLgbvJaTwurPIK4G7VsBVGqztzsbnoDqxbk
7PwsmmlToID6UWMTS132l1waSJGJXuCPAPVzL3DmyeDW36FEfCfkTNwxKvEHMcuyKNTMBaQoFJqj
4VodePxBs5t36A/SlHMQRIubjegPUgMTC9F8QH8QHEEQCFQQBAIVBIHAOQgCYQPpnJyuG1FBlA2x
2u5tYnWpB4znb1hnLLhiT4so+10Q61hqhdidD2LirFGJP4j+J1cB3J0P4tYfBN+GuBxB5F1Ehl+k
NfckqId+GM7fsM7Y/hQRS6rEjqrRK8P2fBAzZ40K/EGU5VlB1yhOzwdx6w9SrcY0rih3mDwjN4iC
GPowUxeCOpaU1KSKne4/NNZFCf5I9ViUd9aX3mBPHD2yrUxSk5baanWVaLVJeglZLrMLFAShCpnL
pKrFlHPZFfA9YCNGEAEc+H7UbwuDAI532LnZhKVYWKpXevmqUbizXT7ao+b+IJa76QWX/iC4a7Gc
OUizgDhwqxDsj/Ao1VELULGfLDF7UGN/kGYW6xvMs7DdsX3RqD5HccawyNitr4aRDrE/LsDldkDB
2QynIeYoDiBVV5CGG1iyCBO7kc3WV8NG8s3WX8oxsKoz80D9aFrot7sb34MYXwLId/U8WtvwHsQm
Y1fvQQpebViePggmb4TsKAnE+LNiLucgOgePwvcg+iyMbBu40zFg5i3S6MZ0jGbb7o7+IE0O9Adp
3jkIoik0pK7JEAXAvVhNDvQHwREEgUAFQSDQxEIg7LAlX1voZSKOIAiE0xFEcZKweQNWT78CwxEe
Ali+snDHSSFVG38Q+1hFjFXFH6Tw6A43/iD6lyjoD1J9BREM/iCW0lUvJ5GCIzyIc4YcUy3hD2Ib
q4ixqviDFB/d4dwfxLBBoI7+IM4bs8NwR1pNQXS1qRwJIsi/Ym17QEhtCmp0ibBqSOLgiTVVq7hO
fFFqs+/K/syVsiu80c49cl5bAK2jGhYKQnRKou5faMSPlRMrI6RET0XcUK1O30jA2iatSuHd9SnN
cKLRDWliEcGkdyFN4iRibQ4Iut+jdarJqv+IYOfpToxu8ebKqDKm/TRuRf4ggpOzGMuocNyuWPkI
Qpq3ykjp1rc9XdF6AlFis5Pt8SGGCZuehwqG3PJTotDXY5Lech1RbfKu6LiAGto4thUuqBN8gTRl
u7WgM1XJ9yBCc9SzUBP9ECrQj1IuJVXmyEGFy74xpi4yaGBVeQ6iPilYLjQ7Z6Kmx03YHHpRzJBj
13RXVM3LV3RWB9G9wqjR+SDGCjdMfUrsfa97u90oKO0Pgt1MQ4H+IE00STcd8FE/mlZDKrDVEFVR
EFSOhgP9QZp8ko5AoIIgEAhUEAQCFQSBQAVBIFBBEAhUEAQCFQSBQAVBIFBBEAhUEAQCgQqCQKCC
IBCoIAgEKgiiZdHLe8OoIAiEKdLeV1aWE/x0SzLf4cMGRNQS04H/fJNdt79App4sHf34UnOxj2cU
Imo6erzva7q7o+cmSiXAQzwRP0Zzj+sr4rVnHeTr0Q1faymIbg4SFaGWzacLEC9P+iCX5/h8HJJS
zBDXDRAMK/F5Pp9jcc/USeeClK14gPMEc+wuQO+SQZ7L5yqnLNeEWiFJPmqWN82tKwe5Lo4LxtlD
VjvBJBAuRCM4t7hlOhQRH8/R0vQGRDoSIzr6cr45P8cFIvIDOU/WAAGO8+V0vDfeuPK+worVA7De
o1xXdvneVp2kT01JfxJuHymImXzIA52T55+bPA3/DfEpGnP31V3I7SWlhnpfx/K5yW72dTadrAPj
y4FB+vlzQ5tTg1QeI4Ehevf1QX9wsgpnZtHCfQLmpMt76P2xMbO87xx8LnCqB3pOBf9l8E6xf5wM
+Ae/DjupeyG3P+E4N5kOxfWDKylamtT93V2DX5FZ0dGX8/3C/qupoetyYjlPit37u18dOaTy3gTq
8fZlYCNHwd/KK950ayqIgi6O7wKOdl8Qp33VGaU0J8Y6gYeJk5CFX4BPsyf7fXnokQeaLyz4whNT
O+zrymh/HRi//4B97oFvAmg3dds+u3sWEgtQlVWH5OnYBru8c4b2E7kx07x/HroStDKysNAlZZqF
RILykPc8DT2887xkOkzGM33XaWnST6y+DB9XgjX6cr4fy/TtQZsaKubJJsFPrC6IzZl8p8h7o/GL
Y+sWIfs3t7SChE4FfKe6s6zzevt3s6nM+5TBHBZos9DB4YCK5Ud5fxI6Iu25bEIK/Ti8rBDohEwd
GI+/yD4/BdO9LLu5a+zuPITDkK8G9eNjvId1CqM+2md3XiwInXtdym2Q5ZaH8CCIkptn2Z+HB3KQ
zCw6z0umI6FfapF5VQN09OV8AbxnY69roSxPEb7HLmwy3kdF3hsN4Xz/EdmyMvwdvfxGsqUVJA2J
RVnE09DdBedUBQlT2R/wsaaLzfiHbwHvJn+YP+ERpxxjoL4Jug77dWB8m1kbMDL72O2zewApMfdx
9nFQjQFkNHaFXe6dXWI2f+GPsOlyy4M4vLRJdSDimYDvuPcE1+00M5mONJNLiYNF+iz4lWCNvpwv
wLX5sVv1oTJe/8FIp8p7EyCZ7ToqzT9E60q8Hj6+fLql3hmavSikfZIkZece2wuCYkyzNro6l+qJ
fQhSmcEEHUY2skvppXt3RLsqBmq3EK6KjDrDO0af+8SouigwYFUit/BleNaK/72QppdQwDzSjFQr
MVW+xW8PgJBdzCyy+ZlDzGga0Pu+8UepNk6HxubV6ozp9Eep4UXI6UMfkB8nqA2s8N4U2Mj0/y4o
lha9Hj3xxkaLvVI3E6dkXH58Fq6qhhNtoySEU5md/Fe1mP1ceMGTl+yqn1STw111Yz/H5iCqRXcV
kknNNqkAEekXJ58FJuVDt0fZhMyk6uIst3a1vtpY9lfpl2+ne0b78s6bIC5zHb/+9HOnaaH+ED6x
oQtW28MEap5qLxZpqqO9k0/0H1G+H/6nZaHldpwU17wX+u+mPVFM7KQy2nybg0MQ4HJknAMfv+yj
8WjwyxDLif2Xf2Y1mY4G2ddDMFc39jsg3QserbOdH2DLCxVjn863KP5GlLUpcXmvOBIHd7PcOOh/
F40XjdJKG5iHf6Ehv7EHsxHHI5lMhxK4s+0KM7B6ZrYn9MEKfaWB+N5v09qXHsh50hs/F+lnI8g+
vNFUEpbMSnORI5ff+LUW3JBV3IxLl1PpS5uwMR2CjdgxbTrRCUdgrTOQnhdgq/1Y6BK1znuhD3z+
Z1joapevL3RJNNYvQv3miC/Guzfjm8rdlfjZ7fPrVSC7J82o9m1Lci6+s31pHdYupVJxUX+Wzm+f
jTMLqd3D5mdOM5PpMMtu9H72/iIz9i7dawyNvjLH69h68PKmbF0tnb8u5gmQ8GzuXNpivHuaTMbY
XOTIiZXTLblf0fmb9ORN/KajiF3Za626dbPZELV5n9H7K58vN2lTF7l1t5qkibN5p8+XRNGuDjiQ
XpCYIeBbs0vZls+iglQBLiZ0PofrMuk0SnaVYCfjqVS5KREVzUEQCAQqCAKBCoJAoIIgEKggCERD
oFvFkrfkKeu+2umqpc5ZrdGBw/Ih3sZLNahKR4XLn3jcJcKhgpDmOltbkPgxXqoAoiNOAM9LRrg2
sQRBYHIjyN8KHoMWQOOYxqwmSPXVrh7DH+LGG0GMXTcp7Lb1N8p3MQ6pagdf84HJqHOoHwi3CmLb
e1Nt0MkUqWFfr1o/QlUpy7aVgHMPRMUKYrTPBasAUW+qLnCUJJEn0VXs5knxcIhAlKkgAtGrArEb
LWogcPWQX1QShPtJuuUYIhrw6jwEbEaUqtlX1aaMa1aISkcQxVxi02/Zyim0ogosKjFmDUwsRtJ4
qTJVBKIE8KdHEU2FJv7pUQQCgQqCQKCCIBCoIIhaQWhYYvhWk/GNCoJA4AiCQJQH/XsQgWifxm9O
B6mCXSEFHibaQ1I0uBm8UArcNNT3MnIMEwoK79peEnMvEmlvALHO3dxDxJyurqxmTKmkFN5we0uL
K0jFIMX3gummlGLhVqRfpSOYBUuBxRSUbY1Er+UWm4zN7lXdM6iiSRQDXf22TROmlFIIWufR3Poh
NMUkRGiGxKSEgkgdpNiospirX1lPKGgueUTQ9dTsTlDjF/XAinRZv8MW1Bf3RpmUN7gonXARBS2d
sYCFXbrId4GUksp6As0dwISSQEx4a1oQKNt2sOuB6pi6Bok7raIa/TwMrn0CFHiEaOJMFHEgFp20
5G5F9GOFWRNJxAq7Y6JaYAUUiMMKEDRVM0lWpNSlKBPZKdGqWIWlQAOrxU0swZnxRAS7/pcUWxKk
ZOfuqodzREHp0A28qJwTs6jGKZJLR/xSTEn72gTcAdbKCqJMdPUTAGfWnlBLq7RMe8Fxf03Ayges
2gaMQHAUuSEm6Q7kxY0hL1hOq4lTc9BErgQnAm0hjw7S2kexknN9KqHUTKkFZiP1TtzArIm7VSyb
1V7B3GYnOsvcagwR3JeFWHn/EQd6IRDzkczBxICUNRvE8eHHYQQxeISo1rXqSSF+M7xh0N0J5qa/
nMa0DyWC+Yqw/MC574ZGSPmmf2Fhkb1G3nIV1o6uc5NJSt7sC73G9z3uLELB7FfV6rUQVfgmrMyU
hQTK8gcRSG3KWCM6jgm5zfBG82wvet/jblHB8D6LlKuiFSUsp0UMKYsIuN5qIlDURz8aYHoLjVHg
ptaYBgwDde1MS6R0/SadVCFGXWZ75RAi7sne0EpC6t1y9U9YKiVuVkQgUEEQCFQQBAIVBIGoJ6zP
BzFO8t0tvxVtqRCKXgHoNy+CmYcIqBvgC5an3TltFFHAXx21nq8KFf12sdX7rPqXoPyUxP49iGC+
Y9t1oYs8p4i9W4b1oQTFy9Pqnl5nThuFFARTjw8EwrmJJZ/1oR0Toj8CRFAcgMxOCyk+J0Qhog9U
6Aql9QNMx4riocON6iIQZZlYYNZpE9VfSecBAjanhRhl0OBZovcf0btSmNhaeosKbAc5l2Oqum8G
FQVRpoKU6LuNm6wKTgshrsTUKPMF/lEGi6rwx4DBascsAlFzBRHczndsnJkd/Aa8iYyTwq9FfumV
z8oQiDIVhBT24s4HhCLPDxeTCUf+HWZ54yjSckiGW9zEcur6RoodLwTbEaJ4UUwgxerjTuRRP+qH
KPuYchHdPO5PyNfe1H57cI39prsxZpWyAUiH9zzrvuIMHKPdTOjF/bryRRV4YtjGq7/TfScFW30N
iTTCEl1pSUvcHyyYsiAUMWOz49YqTREFnLpUgikKN9HNHw9Ll8h2IPvC9YhJxOpkAxHyfO67ZNmd
utkoiCyDhGgXou5Zle+VqFqAPoQQea5O9NGIngIodJW0RH6uZ0SlaGDGdsiwSlNAAVWjCuh9kOcJ
nMlB7gzE/bw/KXX69C8a8sI0x3l71d49zQVyAPEA548DhHnOl6bxolL/7luDCf+OdTY+bpKANw45
L+QCIh1dNpSWN61lM8nos+e5oBhTzMA7ARPeoxWUtPW2mlTDsRsHkAqx/f7MRgpih+HwLET5jPdW
Legz12AymH1hW+vFVzw9AHfyWS8V7JQ/6wvT3lzqz3MJ+pHYs8wmlcz+IA383fAiDz3fznI9WlDb
NUbLr81ljjzD3yk97xHUmNlF+rHo/bFSkGoMAagf5U9CoqwP350A3zg8l4WcB/YSsJDTIrwnDJ7M
9Ft3NfMnvEhvvAtirM5ceEHt9eGAyXc4b5lN2gfJUVjZg8nvQOYkJDSikAgX0FoPJ7zS84wHhIys
RpYZ3MAKgmjwHIR1/aG/ojPft+7B3hqMhg0iSEXyNZjsW1YfDLJHMEZjHQBcPUj9XkTVgPYkW9Fq
s8wm2R2kQp/+VfBNiATAkM3Vg22JlgiPSJ89H6O087KKJeU/VBBEPdF10LVFhdET6gSIJSE5IT6N
y6E9qRXf+9W4SYhTFWijsaiwhXeWn9lSNcDTD6S7/5OW2dwM3PdoGm8oLWWjEJR1ZGdFoiWZa5Ds
kL7NUNpZOYMTEOqe/y1UEER9sb/+HmblcydXAT7pg4E5Kpbh5Gk51Dcd/udpnT17Nw8w9xL0e2hQ
OMwGjGlJyIVf7u3c2/kTy2wO/neBzSu+fJKOC/wA9NPhZGY6eUzJJh3WDT490M9J37w5IH7p6yu7
06vZdz+FCoKoL84f6vtHenkjRrv2kR5ul3bWwVSf3IND4J385KZmDHG5dWp23c1nXgN4Pu1JBai0
SwtLnn9MbW53Wa9iBT7cx6aLi9N0Mr+e4bKUzvmoms3zYU9qQ5NkPntFno2EPMMB6WvfC3f7f/OF
3QpKisdAI2o5pZ9ycK5zZFWOWqtslvvKzwAVBFFDcJDlso5i8vlsRdnwmdJxUEEQiCoD5yAIBCoI
AoEKgkCggiAQqCAIBCoIAtH8+H/UyjlLtccEWgAAAABJRU5ErkJggg==
</FILE>
</FIGURE>
<FIGURE FILENAME="Forest plot.png" FILE_TYPE="PNG" ID="FIG-02" MODIFIED="2024-05-03 16:13:43 +0800" MODIFIED_BY="[Empty name]" NO="2" REF_ID="CMP-002.01" SETTINGS="SHOW_ROB_TABLE:NO;SHOW_RAW_DATA_COLUMNS:YES;SHOW_EFFECT_SIZE_COLUMN:YES;SHOW_MORE_DECIMALS:NO;SHOW_WEIGHT_COLUMN:YES;" SHORT_VERSION_FIGURE="YES" TYPE="FOREST_PLOT">
<CAPTION>
<P>Forest plot of comparison: 2 Mild hypothermia-ELBW, outcome: 2.1 New Outcome.</P>
</CAPTION>
<FILE>iVBORw0KGgoAAAANSUhEUgAAAw8AAACgCAMAAAB9oKBCAAADAFBMVEUAAADAAAAAwAAAAMDg4ADA
AMAAwMD/gADAwMD/gICA/4CAgP/g4OBAAAAAQAAAAECAgID///8AAAALCwsWFhYhISEsLCw3NzdC
QkJNTU1YWFhjY2Nubm55eXmEhISPj4+ampqlpaWwsLC7u7vGxsbR0dHc3Nzn5+cAAAAAADMAAGYA
AJkAAMwAAP8AMwAAMzMAM2YAM5kAM8wAM/8AZgAAZjMAZmYAZpkAZswAZv8AmQAAmTMAmWYAmZkA
mcwAmf8AzAAAzDMAzGYAzJkAzMwAzP8A/wAA/zMA/2YA/5kA/8wA//8zAAAzADMzAGYzAJkzAMwz
AP8zMwAzMzMzM2YzM5kzM8wzM/8zZgAzZjMzZmYzZpkzZswzZv8zmQAzmTMzmWYzmZkzmcwzmf8z
zAAzzDMzzGYzzJkzzMwzzP8z/wAz/zMz/2Yz/5kz/8wz//9mAABmADNmAGZmAJlmAMxmAP9mMwBm
MzNmM2ZmM5lmM8xmM/9mZgBmZjNmZmZmZplmZsxmZv9mmQBmmTNmmWZmmZlmmcxmmf9mzABmzDNm
zGZmzJlmzMxmzP9m/wBm/zNm/2Zm/5lm/8xm//+ZAACZADOZAGaZAJmZAMyZAP+ZMwCZMzOZM2aZ
M5mZM8yZM/+ZZgCZZjOZZmaZZpmZZsyZZv+ZmQCZmTOZmWaZmZmZmcyZmf+ZzACZzDOZzGaZzJmZ
zMyZzP+Z/wCZ/zOZ/2aZ/5mZ/8yZ///MAADMADPMAGbMAJnMAMzMAP/MMwDMMzPMM2bMM5nMM8zM
M//MZgDMZjPMZmbMZpnMZszMZv/MmQDMmTPMmWbMmZnMmczMmf/MzADMzDPMzGbMzJnMzMzMzP/M
/wDM/zPM/2bM/5nM/8zM////AAD/ADP/AGb/AJn/AMz/AP//MwD/MzP/M2b/M5n/M8z/M///ZgD/
ZjP/Zmb/Zpn/Zsz/Zv//mQD/mTP/mWb/mZn/mcz/mf//zAD/zDP/zGb/zJn/zMz/zP///wD//zP/
/2b//5n//8z///9BjlLGAAAemUlEQVR42u1de3Bc1Xn/9Nh79+6uV3tXWmMZ7LEsQ9oyQFGFLEsW
NCsDcU2GhCTwR5qYpDOp2w7DH6FkoJMh6TSdkJRMO3lC0zoUSEugmcSFhIC9AaS1rY2lZGjp1ETS
+hEsg6S9eq1Wu1fS9pxzn7t796nd1Ur+fiDfu/d85zvP3znfOfd8u3UiIBAIFfVYBQgE8gGBQD4g
EMgHBAL5gEBsYj7EnOqNz8FxLh+A31823QNOjnPIZVWZCz6B55wtyr2aZErKfr+f4wTZyF3VclYB
aHWbs7BabQC0COta2I3Dh0N71c70UZiI3j83UUbVEwdWL59PuuQqlUT+KCxcXpnPVYJAYnafW/vw
GCl5ILBB6UDrdiL5V3LOwp7Yu6h9uHHfuha2Jvng93u5g6QGH+L63XTE4MkAw5PHyjwxOt1su6/3
idIUi/1CiFycdoi4Od4dYY+39b7qbX21t1qvYsTRiM3r6r0WQoLdQ/lx0P4kaOXUhARYgRCZCQ/G
OFpyOmS6ec694fjwBKnb5ldHPSA7eFrBIQcr88BBrt8R0oT6YJmEc7xgFFZpe+SDgmlXvBmaRpyP
dDbB/L6FaHdTnAwbyugKMYDr4ZulKV4Z2UdpxV+Ctk6Xo3MXe2gn+sj/y9WaH2gJ3oEE+Pe9tEo+
N8YdnyMXpZy6mQENcNsvEtH4PQm15E2dgqvTs9H48E2tbpu7HSt0SOp+KUkut8cHn+2+TTeSoBGa
7An3vgf1wo44hzubkA8qpFFYIv+NdQDhAbjfeFGfT6EXvED+T5am+NwY0CF41Eu0j44RZSaVq1Uq
XFJJro7kpOMcJSeMSizAKKff/9jpNwhtmtxwXIvWA+OjlEkbC0mtuUhrnmODQUeYPb71lRdjWmFv
DM3CYoN7AZ7WohHpcdb2yAcKL+0uH6SXT4MjuO/vW41+EARi5ETg/pIVUyZ5aYt8/ONwgj0cVFTW
ValwdUpyhykPSUZgv3IxlzPw5QHYA8cfW3YRW0LFCUVsw0GtW7WUapmde3qe2f6mWtjfDK7Mg3jD
yrg6PmkttVL9zDYINViDbTD8hR9dXLm4k1yio0uT/Pf3vb/SBmHwt7WFhasfjTn/5rqfy/RB0Yrf
GT5+kamCxp0vHgmvMJXLuw/bXN/e9u5yCSpLgP2awzb4vbdeSeym5YTwuzvZRS0ny2b46HdnH44/
v/P0AySA5or82XY8/ziplQ3GBlq38KXrJuRLO4c/dhzCapljrz369m1fUQsb29L1cHx15+lGo7CN
tE6uG0U+KN32z7+/7f24a/sjfQOhuP3Us+M/eneZ1Ofj4XAYopdXRLgNJpdK4sPMc62XEywm0b6l
+/IyVbl11L605WaYjlWHD55RR2zWf2H8ifHde3q2A6Hjo98gF7WcSheBly4n4tzOuz/QCmFacvLI
sf3r39w2tbTB+LB1VIites7PNzi3P/oDUkq1zI6Tk7N7fqcVdmli2Svv+OI/ssK+00AeqW2P9pI6
WS4MTUP4TPTQ8Cy8GZq7ashFzIlrWJAtWjcbHQoeK7G80VPqZl64IzpLbHSKyS025+Kpk+9WqXCT
7jrXtoYtrSCduovW//LphX8iF7WcGrg+z0xwFx1BnYNXs6XPmcWF4ZmNZi1Nbml0OiFqg+mhaANd
GZ46RMs8G5p1nZrXpYTeReHkHC3szADbMlDbvuqoq8Xz3n7IuwHd8sUHy6144OACIK5w1CQf+GSi
Moo5SGCTI3KgsRYzVTGzEdmA2JDrBwQC+YBAIB8QCOQDAlHbfAgleRvvksHnSJHIcRg94uI53hkq
QDIv/AyWQWn5sZIfcEI5MlGgVr8MEc7PRUD2H8wIV+9McRW9pF795uP/egwlScts6w/lJMcnQxBR
ZD1cE4BLPbvRIvB8Uk6Pf5AekhC4lir3pqqXs+wwvZ/+Yd/A117/7YeGu69JeUmb453t9oXZ+YUP
/u1yfsm8aIMAfVNshbT8KAiHaQzt03lDJDUT/jYKS70tIJeote3Zo3eNw87rjwZfP5XQIqZJnk/J
dBvAs0e5VlDCmIiukZUcLMuuy9T3H73v3a/GD70eOksFz/3DimxTXmbJh99+9+D5qfTDKzu/EIfv
7p2UqsyHqpezkvODDL8PfYGn9BPo5E928EcB7Iz0jDjUZwAU/wGCh0kcIbCkSQN47EIIQo5+DxsJ
HGRgd/dTkqsCml9DNrT46ajq9LeQWA9FqDhJn+Un1TfABKaf+UYo5+czBAKBLN4lN3ZnzwhNH1jC
PifH2Y+mBR+DuyBI/u4CW+Qhrj8ZUevqSVYJA0K/cozfjJPHYPlkzpHVx9nJkG4LqX4Zqp+AAh76
OiABHwbm9bHSmoRmdRz7zqjg7Qsspqs7tSj7lk7O6rqoHwVttoqfzqlyOSvJhwbocMTYHr3egZq7
HQ/SXPpIx+dpf+90CuxUOn9JidwhDJi1rb60j/T67mFlXJqehabOEdcfmc7sM7+GrJg6vVcGee+p
ROcjrpHdtEbGeo+w/KT6BhhQ9DPfCOX8fHaauQjNeM7NaOb8nNJjmeOmL5MOnY84Rzws4QU+cb7n
SFr4t0gl2chfAv63bcQ10r9LravPK7bKXNJrrkSG2LdAzn1We9Le49m9z9Gl+mWofgIK2InYVViG
B3hHBBp89XJiTAl5GM5aKRuv39IJ85qPh+JHQR6/Mlfp/lTlclaSD2+chO5Dzog5VDmz/hLESdPT
N3f30lPpPcD8BwjmTsK+x4z1A5ngOghxZBhXLKiYjciOpZzZZ34N2W33Y9BM0uET0KHEmmrV/Rzc
vq9ajA4m/ann51NodmpvCOQuXu4UnuxsozQbHVV6+9y+haa90YwIJP0xVWuswd2e7msR7JFXBy8M
rMo9g63MiyKh1tUFFnzBZuFZ5O1p6fWay5paclZ5J2OLfFjzy1D9BBQ0wh6BHkcPDjq6d4B9lt/K
77axkwXMdSMTrfaeuMMG9ym6dD+K622V7k9VLmcl+dB16dGTsPdqc6hyZr1vcEVeDk6Rzz+gn6nP
gJI526UREuOPTbXhhcPUA0Spdq96Zv+DKQLZvAyoYdMRjE/bg+Mr1DWBdkIbzQKFI7ivo89i3DHp
Tz8/b6LZf8EBQrTPx2H8bkZHQjN9Kvj3FzNptmJ4GnhuWHWoedBhA7HX5uV7m4lJxbwoVvTCqcXu
y1D5Pkn4fXNZU0vO4tl79we9ml9Gr9nb4eJQtDl4GKLxrjHCtZlEOBa+d5Hlm3mDWGAWYIa2F9Ol
+1FUvk9Vu5yV3G/1Hrg0ojqJDQJbbZJc0NH/yH7P/gfU+SxkjuKduXQfyXgQ1LVpJAJjRCgUMdST
+19SdSFNIOfoYu/d2Wv33govBgIpZyukiU+Fepusss/0U0ThIp+VZrfI8WAHo5nSoVXiMBeczE5y
K82nwttFuPBOenAjM5caScs3EimSVVmvm6yw1SWCtowRM3W3LsaTfCoaE1SdUVfeaHwx+Zwh2s55
R21JJS/X5ahPVdchuFgda2O9ylkRPtj9Me8EWUUMMnemlha2vtlzgFyegb1wNxURoP0O4E0xvN4/
YJ1iQtnZaxsh07IN7tylSXBwRzuJVQ++A8ogvgf4XNmZCu4dnIJfwYjPr29Y0vwIH//rC9CQKa/q
p6NHPXygPRvNhKSH0KyBtkA8lWYvh3ozT7WS9NvBrmrdMpLR5mTCmCT/7Sd3dtgz4Xcoa8H2W0w2
Vfp4dnr/19JHzLQuI/aediQbicZ2unlxHEbadBknJ4v7ORD4CQHoTkb8LATl+xmjBycjMb8rS8GJ
rha2ERJvr9YW07qUsyJ8eDPksXlCv4MnB3fA8eDCS3T5q5xZHxuAk8wEGB+Oxs4Yp9Lnh6LcgdDr
IAU/q1hI9XedkiBwOlZPZwRmK56JRYdnwMHPKzRgfg3Z1w9gWwKbDc6dODQ7pJ/0p/l5I9U3wFiw
qPqD14B6ft56DcdoxsFuOZ1mOyTot9B6iGqlfgeOoPOVDG2DwNvAxsPgWQifWdg1xGpkeigm0plS
geqzYCbRlzLSGUxZ9fefkqTT/T7VL0P1E1BkphqdsREJ5up3ec6E6VZxKwiOF1he3EKr50y2fVWi
a47oUv0oqjNBrEc5y4dCzntHtmzpeWuqYJW8ML7lzqGoVZeHan+xjjIyBSDZf/eDEBHtyQcebaa5
IH/eBVs08szDh58day1LUqTYyU+cLmZH0PfRp/LKDP3LU7DRsdnKufWmrcW86Gzx3bTVZxly01Ww
edG8detNvqJitLSUR6bWkasMH6uxctbh76Eg1hH+GvveQTzPh0AgHxAI5AMCgXxAIApFI1YBoipQ
jhK6NxQfJIC0/SZJpE+tNqFUWS2KJForWDPS0skrVVgGCtOqFstaSn8qifoD0KpLEgtI3RxH00Wu
puS05M0Z0FUrcZXQtDaqVuNs7vlBsmxI66ZVZbUoUg4Fa6NDajq5pQpu8MK0qsXKXi1GdwW9zzK1
eehgUiimPUjJlKSLSKlZMsVVQkVpPRonDTl9135iLWJ+EKgtPigdShJNwwu7p80rqcNWlo4niWmD
WNkgWt5mkSq4ucU1ZCPbk1L6mk6CLKFShm7rZznzVrnGSUOgeJFae//QaNXOxvAiaQTJM5ZWYR6W
CkmkzCaB1vlypW3qoMXzMneGrTq8mBk3X2poJJXOh7T20dpaNB4YtoAklthrSxlEVUbmoUvhJoEE
Yrr5kSsDllrTHiqJi8x4KbQe9AyXMLvkLGy1GmeT80HM3kGkwtqoQiaqWEjCYjH69L6bz5rJvZAX
03NYCHvLMXSXQiBp/Qjh3pB8KKL+q1W3lUxHzGvN5FnEW8pIolTWQuZfnVe10jYz6tONI0nMMSdo
y4nsE/I60UEqMv3C5EVRhHx0MGRKKby0lrV4kZUmYW8vcn4Q1dWDek21JkQpbTHHPqc+Fcu/xW2Z
TmbP1XNcWPpFyVtLSSlrLcmURdUQy6vQiJOiywjN0celnFVSrcbZfCj+vDfOxOtkHJZgNdU+Nvx5
b6RDhQlR1WiI0tfTa98RQaylesUN2Syp34BW85tMeL4VgUA+IBDIBwQC+YBAlLSe1g7j59j5Tj1Y
X6gXwVpQUBrqAc5iznFKBWvN8XpLNLtclOL/YBzttvJ/sCq7VWge/4dqNNMm5IN2bk7M3YmMs66F
ehGsiQ4FpZHa6gXSDArUaq3SwlOnFP+H9Dfl5qJalT0j1HiFup7NlFm3KhqyhtQkORutm0tSBxxJ
PZ+hDT8ZBzorXi6xGOJAkS0uFkhHKX+/rkRfK6h+rZKtfjNlTX4Oap0CufkgmjihekAUflxzHVEk
HQo8cpfT5y7dC7Mk/wdRKiI7eY0vRBn5IEoWg4mY7pKcduCvhFG56PYWK8+jNQ2Ghpdb0f4PhWXP
Upt+2syyEFVvpk24nhZrssoqMTeVT2Om51ox/g8F9lMxW48vzucDkRf12RY7hfWkmhl3is2IJBkr
6hJpU5xvWu58aNkpG29xelg7H/LuFayPtVSROUf1Wlh7zqU15VTNRzZHC32FUmwFIR3KvH7Qn6Rt
5KUcrFc/SZVc0hXr2VBkZ16z2gxfhqL8H3KHptW2aJmeVc1Uv5k2C/L7P+Cosg52X/ENgf4P5V9P
W87FSIdaIUT1zcor217KtXmCqA42nf/DZltPIxDIBwQC+YBAIB8QCATyAYFAPiAQyAcEAvmAQCAf
EAjkAwKBfEAgkA8IBPIBgUA+IBDIB8SmQqSJ58XIRshpg4CthagsZPErlxYWpJ/MSI9nhLWFkQ+I
Kwk+qJtYpDfvLQ1HLjxR43yoQ8cqRAXhvfnFlM/bvveZlM8b/vfjEIiClw2e3jFGh2b1QTNc/oit
qZYXEiY++Bm0Ty2CKYBdjgogJzk+GYKIIunhmgBcXk2e55MylT1Y3SnHoeTOSS4+gedcclm0OhWt
Ln96vYD+POTiObcMspvjXCFmJ5PacUVA5DxEYCCrNa3Lk3s71SvaOceA2gIQIVqTrAw+B8dK47Vz
dp8aWU2TRnXwnFM25bHmulbI5QufUsgw3Wxc359vSfo2Ah8CAeVPwY370sl+xAaN/Sde7j8A/wOh
AJFcOr8E8rLCdvmehonj/U309mSsigOA7Ohmfce5l/w7v3ou2uUph1amDiacXaxeAl+Gm83ByvNb
ul52djZDc6frZ123sNGv3+noeh4Wo/eCvNKXTbchTwaRHmZSCNHlD6ltAM93OVz9bDy9b+V8EymN
9w+l88moGvmAkiaBu/u4e2+Tnsea61gxx7UXp2Ca3GX8Tc+8IwzUPh80uDneDRwZcyBERqiDMfXx
7t5G4KGvAxLwYWDLopXWJDSr08h3RgVvX4Ctmy73tFcv/3fexi43rNB/l+Kt81CO+eHOVXb55Ko6
0t0++JA5WHn+J+AeI5WRgFE3sFpIwNgYHIOk7Wlo5rPqNuQhFKf/xgclW0Lr8CT+2CiRIfhWvPUs
KU18UGiNL+qRWZoEq9A3BctGHmsN/5HMGXz3huGDp9MpdDYl6Jhz2y8S0fg92pgJo1AHEdoSy/AA
74hAg69eTowpoQ/DWU1BI8SrOCkfY5ehS+rn9rKsiELKrxYMvat8vL3H3moOVp6fgC4vJMl/3i5g
nZLcecnT+2WIxMez6jbkwc++NUmuc3AOfUo9QZUk9dI0kMp2qoYRY0GXGmqDWAvYSVbfqM2O9ZnY
0o5m1UxK+2u5xhWLbBg+xGBsXO3RMWhyw3GdD17S1fcIhBQQHHR07wD7LL+V321jy4Ve8GoK5mGl
evlfsLFLVFvFREEou9ZIPHguJVh5vl/p3b1sm06pA4YXnEKbfTfXlEW3Ie9bYXnd3zvt7N6pBe9X
uj3DwALp8b37+dm9ojmU8eHCyUM3Bon5sdBVq6Z468KU6yZlzcDMJPVat2spatsI6wdjj8yrNsjx
x5ZdoBnCtAkvDkWbg4chGu8aI+PWTCIcC9+7yObyIOiM12KvA1ru2f9o+b+p7u0e3mvxeFCplaDe
Rdnd/SAlxuPjdG1lDUP+01qVxcYMK2+P0Sq+/r4RWprRmGIiGWkSPNPz5bd6a3yz3Dv3m/YvMBKA
unaAbf89OWur4Sxb8SESUh8fgotnTfN8BLzR+GLyOUOynfOO2pKKkXSdHh1uXa8djfmnXz5QfrUH
rb/FsB5CEdI36/X6ItZkBC6Sm5/Gmntak1lrXJP/9SG6M6R0b136IlXCHkXm+l6eUSmgDUoNSprM
QCXrhwTUOLyRp6692thK2H5d/FZvTWc4kw92aL+DLJyDbMiKG0tjDrYQS1YW93Mg8BMCtV0hfhaC
8v1s13NwMhLzu+jtFhhap8LcUneuEq/bV8jKyQIc3LGH/MNB+52EMH4/qbQ9I/AzEvKXy3DSl20d
Y8gH2I4e/Ap2v20suYIw0k5kSLAIb9HSCNAukBpVNlRtSprkQz14W8AGtY+pxeQOtr/a4onHJms9
t5mtFh6Oxs7MwsyAB2aCu4ylQCNcBVONzhiZwufqd3nOhEkJoRUExws0dNIttHrOMFvl9Lo1k9Dz
yUpsxK+A5Zh2PLS4cGYaps5EoyG23xk+sXAoRKpgoN5G11bZ+ocur2JuONbfoVt55+4+FD3BTAuh
9wZamtnhxSYqP6CmOX+Ghc4NReeGZmAjwLvwfttVV+2arNsA9C38vEZkOz9bkKA7cckLiBLgz/Ee
YWJ3rNSoNV3kwEblA8TEpcJGaSGCXbsk8MnsKwLXz/tyxOSgLo58qC4fEIhNzwc8z4dAIB8QCOQD
AoF8QCCQDwhE8TCdRFBfCWkbTsYPXeb7ycvK/tSr+hunZf7tZNNvRSMQVnwQa7R36P22jLnT1OHP
1CLy2kuSJKk/as/u0h6DEUBkLCXLOj2IqcSolHIEAix/f1oZO0VySRmUzR/04VW0kiy7vaTMEBXg
A9IBkZcPObsL6fzZRuwKdS4z9cqnVEIyIIrlQ6p5LWULqGj/EivCNklEYwlRLB9SV5xirrkA+xdi
s66ns84QzJbX1xCQY74o6/IBgVjH+UGzfehKmX3INInSzCMmWSl7SdFc5gRw/YCwBJ73Rqwn8Lw3
ArFx1w8IBPIBgUA+IK4oSDWgAf6zFjIhIR8QCJwfEIjcML9/kNI8Aop+4Wxxxkh/l6EKqN4MFiIm
4TQR5TW5mJGWfsfmO9FiFrTQa8pgrtxI+Mb9iufDmiFaMST1xHamz4EhYjq2J2Xt/RkmHw0SwTqK
hV7zccTsuWH/b3Y61MQCoiYykY8PykjKeoV6NEm/pSOnpPur0SHWGNLpJ0mX1/qocq8NuIUd2zYN
4kqnTeubkrimWjAOsV/Jb6nXXPQyDBhSTWQiDx8yPSCMW4UYaQH6WCxqHTX98J9mSknmU4Ji1vyZ
bTbJoJQeScxSHVL+hqa6DDrkyA1aS1e6vSQVNpSYx2bRqr9Z9KS0Y9tiEcsQPTkxJ8HFrCLZDyuJ
2QsB2lyHuGL5IGp9S8pPEalyNpxY5hilODuIUG4XJMTGXU8X4LMsFt4hLTqVVErHLyBSSXqtY61x
iXIFLB/KMXvWWiYa83firHs7kmgZwWQuidmGZrHo3lpYJHG9qhSxieeHFA8I3cjWHRHYXYpNbvqk
v2nIY7qnx6Wr3BRXB0VDigtGtuVx0Xqzm0Gi6YuZxM2+fsh4Q1OwfShZfU/XOuwOSWJaboqNkx61
JP8HSaxkGYvUUmxq6DqdWRPG11GJxdbh2saMNY44kv7mqfAWTYmTEbXo8xoSQTXoULixI1VzQNr0
BKnq+F6W2aGscYp+Py2WQaK8Rr1YvFrkRLlaTqx2gmuNnicOnudDIJAPCATyAYFAPiAQhSL77z+k
rseL2xjLOOkgZWzmm46YWqWawyeiOH8HRb+I20oWS8v0NzQlxKyhcpQSR8z9/kGy9mAouuTpfLBy
FBJzpJvLJ0I/KVtCHASieHtJ/S0H42cgzD/xIKkDuuWvQWT+DoSmxByo6ZWy0rCIw1EF0hOBKNJe
Shtoze5kaa4QkOPXIFJ7X4onhdlfwuyFkMtwyrDUivZ3SPFKQiCK5UOekTnF0yf91yAK7HOi1fBt
+dAwddK/bh9frCGqwwep2FWKZHmb+VkqwZrRzwXm9kJCICrFB8NrrEAbI9V7U8o6E4gFsEq0JolY
QBxcPdQqIt4Nbi8VuiEjShn9V8rZHzO3qySrXwDK+/0aOFFUBX76T6AIcWvZ7eo11rzcEBHot3qn
SpYpGYCW6Eq9ayozgbXwIW1rVkr1f4DMT6lOEinnTVMimTwoQP8ODnWbKW3xoH9XUsY+cdH+DjhL
rAWBsoj3KM8n2hxTMZH2Vwj4K5AM+OZdUwMHfJOZCRSKeitjXRSNi6ivW9XPmqgRYA4RRXVZLZrF
RLMG0PRqcUX1uSkfyiMxPTM5ZwUjF6lxkAhrRovA9YtgD4FsB9nJOWVlSCd/fo8dvDxnj+ljd6zf
EQJNKsbx9gEip3TObcIUCMJS1mR8AscfhYMyTSbk5KgeLZmmg1SXMKAnc5RzyMrziIN3RtT5hyTQ
51hcQ0k33nmN0tyacXpYC6KRxK9jwN8Bb/DQ/NME12wE1V2CqCPhMBYIV73A3wLQzCV+SmwPtyvu
OkCGc2VAt4+Rf8YSWZOZdyZmjsDPtsJVHNzCJ+ymIb7hOarr1QP6gwcuH2tWnu+cjb+itq7MEli+
ovhQ2niPdChxAeH3s3EXIj1weRn6X4J4B4yZhvgxLzTK3lF9foBp75gdID4GHeTCJwbeietBScoa
b13WZJbI9NELPhniPNhHYVQ2BEa9VNf1hi7J2xFXni/boE9QHq6yBJJrKG+DgG2OyIq2QDhM94e+
Z6vfEZ5/b1j4Z7jtCDzesAJt5Dn5azsC8N4TS1MXmJFCH1yAx+tXmdTtoxC1Jz8lLpLn/jYS9mev
PU50TQ0zuXBmMtNPNjbuCP/u68uNs0wB0WNKJmr/12+I5mSIfvr81ra2tvMrLAHbJE3giZWMBDbz
/ICoOq4G7k0y8No9ZBoIRkC11tULeBcvvzCny8oQaQAYJFLESLJFv+pYYCvgAPnkbocmT/sPsybz
pzDlIuoaRKKgjiioT0nGFn1P0cUQgsgvlbsg0Z1QErC1g9jU/rUry15CVB2r/zdK1gTwbx3EHuH3
QDuxhAYHIrvUUCFmtoGaoZ0j9tIeGCH2jD3mPbZChBXL5+nuial47LdZkznxWozaQNzNkwBDb0O7
jXT2WEQzdVVdKg7ACK/yRIajqpUjfaKlcXnx75APiIrC+dlW2ivHB8h6dTrOJaZJ3/W3Nqihr3pt
0RmjR/GJcwDLcdtHyLp2i5ejvyBqc7GgyR+3O22vXZs1mdlbt9P++P4gmYYu3MHHLwDMNG3TFu+q
Ls3Qt33knHIXaOL+4g2VGj+Ozi6417K/hL+3iyjj6jtQwA/otkypopVKhr1/KDEB5AOifOAgwccL
k6yLl54Mn0xwifwyyAcEYm3A9QMCgXxAIJAPCATyAYFAPiAQyAcEYi34f2+d8djoH111AAAAAElF
TkSuQmCC
</FILE>
</FIGURE>
<FIGURE FILENAME="Forest plot.png" FILE_TYPE="PNG" ID="FIG-03" MODIFIED="2024-05-03 16:35:02 +0800" MODIFIED_BY="[Empty name]" NO="3" REF_ID="CMP-003.01" SETTINGS="SHOW_ROB_TABLE:NO;SHOW_RAW_DATA_COLUMNS:YES;SHOW_EFFECT_SIZE_COLUMN:YES;SHOW_MORE_DECIMALS:NO;SHOW_WEIGHT_COLUMN:YES;" SHORT_VERSION_FIGURE="YES" TYPE="FOREST_PLOT">
<CAPTION>
<P>Forest plot of comparison: 3 Moderate hypothermia-VLBW, outcome: 3.1 New Outcome.</P>
</CAPTION>
<FILE>iVBORw0KGgoAAAANSUhEUgAAAw8AAAEACAMAAADCy7oYAAADAFBMVEUAAADAAAAAwAAAAMDg4ADA
AMAAwMD/gADAwMD/gICA/4CAgP/g4OBAAAAAQAAAAECAgID///8AAAALCwsWFhYhISEsLCw3NzdC
QkJNTU1YWFhjY2Nubm55eXmEhISPj4+ampqlpaWwsLC7u7vGxsbR0dHc3Nzn5+cAAAAAADMAAGYA
AJkAAMwAAP8AMwAAMzMAM2YAM5kAM8wAM/8AZgAAZjMAZmYAZpkAZswAZv8AmQAAmTMAmWYAmZkA
mcwAmf8AzAAAzDMAzGYAzJkAzMwAzP8A/wAA/zMA/2YA/5kA/8wA//8zAAAzADMzAGYzAJkzAMwz
AP8zMwAzMzMzM2YzM5kzM8wzM/8zZgAzZjMzZmYzZpkzZswzZv8zmQAzmTMzmWYzmZkzmcwzmf8z
zAAzzDMzzGYzzJkzzMwzzP8z/wAz/zMz/2Yz/5kz/8wz//9mAABmADNmAGZmAJlmAMxmAP9mMwBm
MzNmM2ZmM5lmM8xmM/9mZgBmZjNmZmZmZplmZsxmZv9mmQBmmTNmmWZmmZlmmcxmmf9mzABmzDNm
zGZmzJlmzMxmzP9m/wBm/zNm/2Zm/5lm/8xm//+ZAACZADOZAGaZAJmZAMyZAP+ZMwCZMzOZM2aZ
M5mZM8yZM/+ZZgCZZjOZZmaZZpmZZsyZZv+ZmQCZmTOZmWaZmZmZmcyZmf+ZzACZzDOZzGaZzJmZ
zMyZzP+Z/wCZ/zOZ/2aZ/5mZ/8yZ///MAADMADPMAGbMAJnMAMzMAP/MMwDMMzPMM2bMM5nMM8zM
M//MZgDMZjPMZmbMZpnMZszMZv/MmQDMmTPMmWbMmZnMmczMmf/MzADMzDPMzGbMzJnMzMzMzP/M
/wDM/zPM/2bM/5nM/8zM////AAD/ADP/AGb/AJn/AMz/AP//MwD/MzP/M2b/M5n/M8z/M///ZgD/
ZjP/Zmb/Zpn/Zsz/Zv//mQD/mTP/mWb/mZn/mcz/mf//zAD/zDP/zGb/zJn/zMz/zP///wD//zP/
/2b//5n//8z///9BjlLGAAAoiUlEQVR42u19fXQc13XfxcfOfoEA3gKgBEqkCAKR2/jEShhKJAFS
qpeMVJbKcewo0R+JIyU5J2Xro/r0RJUr9aSKU7s17SgnOU4TW07LOLHS6qM+tionikzCkgCQxIaE
c+yjtpQBLj9MghaAfQSJxWJ3AW7ffO3OzM73zsx+8P4kcHdn7rvv875335t757YRQCAQEtqxCRAI
lAcEAuUBgUB5QCBQHhCIFpaHXFz6MhDjuK4BgGTSM94TcY6LFT1laYaBaJiL94vfpSxVOSeTSY6L
FiulC6xkPkBuW9PKyq0B0B+ta2WbRx4O75YG08dhPvvkjXkPWc8fvHXtYqmrGFBNih+HlWsbN81q
MF5Y3tst/3ie1Xx8vEnFgW/b+dKniqaVPbF7Vf7xkb11rWxDykMymeAOsRZ8mjvQzc8YYTbBhNll
cZ2YXeoLPT72gjvG5EA0xT7iEch0c+HujHD5zrG3EoNvjQX1KIbMZkKJrrGfglQ00svLx6HIV0Gu
p0wUhQ1IsZXwUI7ja85Pmd1hrrvp5OEF1rZ9b832QjEW5hs4FRPqPHGIOxBLyUT7YZ3d58LRSmXF
vkd5ELHUle+Dnpn4s7t64ObeleyenjybNsTZFXIAH4Yvu2O8MbOXF6vwVRja1RXbtV24GGH82P/r
Qa0PfA3ehwIk975xi/3uzMd+h32I9SyrGdABD/19IZv/REGqec+uaNeu3maThy/Lbdu3J7bBT0l7
3iixj1/IT35jz0NlJQk6oSdS6N776XJlZ+Jnd/WgPEigs7DG/pvbCUwOoPud18rrKYxBAtj/JXeM
L8wBPwXPJhj32TnGTMHyVkCVK4nZtbGS7LzACyfMUuFGpZ7J5POn32Fi09MNx+Vko3B+lpek5kJJ
7i7WmxeEyWBnWrj84Juv5eTKfiS1DKsd3SvwdTkZoz4v9D3KA48EP1w+yn/8BsSm9v7nwco4mAKm
5GTgSdeMeUlK8D3y2GNwQrg4KbJsC6hybWJ2T/ByyAoC+8QPZT3HPzsBI3D8+fUupktIOCGSNR2k
tpVqKdU5PjL611velSr7j5MbN4H8zMZ5aX6Se2oj+MJ2RBuwBYfg7GdeubxxeRv7yM6uLYT/Yu8H
G0OQhuTQUDp613O5+H+49++K/AXHjN8/e/yywAo6t712JL0hsFzf8USo67/eeWXdBUsXiNz9RAj+
yQ/eLOzg6wnpK9uED6meQjHTx/58+Zn8y9tOP8Vu8KVif6GtLx9lrdJk0sC3Lfz+vfPFq9vO/vJx
SEt1zn33ufce+rxU2dymB57J39p2urNS2U6+Te6dRXkQh+2//Is7P8h3bXl2/0QqHzn1jfOvXFln
7Xk0nU5D9toGgYdgYc2VPFx/afBaQUjJuG/ac22dZ7l5NrK26edgKReMPPTOxnLLyUvnXzi/Y2R0
CzBxfO6P2IdUT3GIwBvXCnlu28c+NAhpvubsUmzLl7585+Jak8nD5tlo7lbvxZsd8S3P/SWrpVTn
2MmF5ZEfy5Vdm19PFLf+3h8LlX2/g12S+h71JWmxXJlegvSZ7OGzy/Bu6sYd011MnbhbuBXKti1n
p6ded1nf7CnpMC+9M7vMdHQeC5tC8dVTJ68EVLmF7rauOzs2DQI99Sjf/uunV/6EfUj1lMHt770+
tZ2fQeOTdwlbnzOrK2evN5u2tLCpMx6HbAiWprMd/M7w1GG+zsup5a5TN8tU0bHV6MkbfGWvTwhH
BlLfB462RrT3ToLlAXT/733aa8YTh1YAcZujIeUhXCr4w5iDAnY5wgSdjVgo39RGlAZEU+4fEAiU
BwQC5QGBQHlAIBpbHlKlcCjcVYSBmIrCxBg90xXmwvGUDUpLJAXo3tKUR49+Iq5fXBOu/VH3XIuQ
4ZJcBorJQ1X3pW+KtCJf1q5Jpfl/OYWYpW4pyxeLJS5cSkFGpO3legC6EnI9wuFSUZv+EG8kEeX6
Ax5NgdfTcyieT//N/okvvv2jf352z92qh7Qmz2y3rCzfXPnoH6xbU1piCMb5J8V60JRHRDrNp5B/
XayQqAphxnWre67fOPboedj24WNTb58qyAk1lBdVhR4C+MYxbhDEewJJmaNQRtAtZZmm/cCxx698
IX/47dQ5nvDCH24UQ+LDrOIT7105dHFRa7yy7TN5+PPdCzRgeQi8nn6uD0X4p7B//MWyBTr7K8bC
xwAigtALgsP7DIDoP8DwDEsTHV+TqQF6I9EUpGIHeoWZIMYm9u4DvJBLBLJfgxH6k/ysGk/2s1RP
Z3hylr9QHrVvgAICf8E3QrSf1yGZSPIPfbuSE6Uw1y1wPRROCFwHohwXN+D6NIgkcY6LHNPcfh0e
hSn29yiEMk9zB0oZqa2+KjTCRPSAaMavxMnXYf2k6cw6wEXYlB5KSX4Zkp+AiDDs3wkF+EUQvD42
BkvQJ81jfzYbTewfX9WyO7VaHFg7uVzmxftR8N3mu3VOwPX0Ux46YGcsJ5zRlx/i9u2JfZov5QAb
+GF+vO+KRwWr9PBVMfHO6ISS26039rJRv+esOC8tLUPPrpmun1fY7At+DYZYPL27CMXdpwq7nu2a
2cG3yNzYEaE8at+ACkT+gm+EaD+vw3X/qQcY1wdOHz4QW941xHP9h7HHJK7Znt06XLt3PRuf6RVI
VsKFi6NHNPf/lDVSiP0V4P8MzXTNHNgutdXvirrKjVJC2YgCcn8KRXNb7YXIaO+OvbEHJL8MyU9A
hGARewvW4alwLAMdA+3Fwpx45xk4p8fsfPumXXBT9vEQ/SjY5Tdv+D2eAq6nn/LwzknYczieUd4V
bdbfgDzrev7J3a/yVumjIPgPMNw4CXufr+wf2AK3kwlOEc6LGlQuxGjnVDb7gl+D8Q7idehj+YQL
sFNMtThY9nPoHviCzuyg4K+2n1dyjTCefcCNwVxOeNSXXpToStCz/poOV5b/nMQ119E9rPW1mBot
3pq8NHGrODo5KHhRFKS2uiTcvhTS8SxKjPaPJZSlUpdRaLyTudVwWvbLkPwERHTCSJQ3R5+ajO3Z
CpHl8ObwjpBgWSC4blRjMDKaj4XgcZFX2Y/iwyG/x1PA9fRz//C1D0aObr37365LFrf830Nw5OgQ
/McrpbXOy7we98Nt7Pc7G0MgzpgdH/z79Na7P1eUqId46uTZjm1HOsRfbGzwCUZmlQT6Fsuipv/H
n9744E8uX/7iPa+8ApdYNpdgaJtgAdx9fnTwsyuhKqVTwZ/cd3numyK1huvVmffWOpL/+1PbGNeL
QuElrt/7/OjgTDpXxbXtHqGc/Pfen/1x9A4N1+hdmb3zn4vtvb7lWqGDZ3rhFrvfwRdFrPbQPeoE
jOsPRi7e9YMRWa8eT6c1ejX7ebRr97bpPwCB4zsbYtNLND/53Xz84hNnixtfu/rKxY21jfmjl+dP
tvENydu+6u3d8kPwf/n+Engd/0+X43fck5a7zc/9Q9D19PO8NXHw6ozkJDYJghvZFGT42f/Ivt59
T0nrWUqZJHH96uNsMpwSqQEyGZhjRKlMhT37/j2eXUomMJ1dImPbxiKJB+G18XGVbQWd/2RqrEev
+AJ/Hlm4HDbg+vJY79jLibYqrg/Ofyc1q2PE9yBfTtE7aBUuva+93SmoS51shusEgWmx3DaGCLUV
pkJVM6b6tC4Xnrq/CFIx25RtlcjmV0svVUiHucRsqCSW5V6T9pR4HYbLwWgb9aqnL/IQSeYS82wX
MSm4M/X3C/ubkYPs469hN3xMmBlh+GEIK1IkEj8tDIp58WRvaIYtyyF4ZLtMwcHDwyxVOwwcFH6T
EQibFWdxavfkIvwDzAwkyweWfHmij/27S9BRTS/x533m2uFDw0ZcJ3dPLbKMdxQrXKf4s4DHrlM9
riz/YYhIXDfNVPU57IMF9t8+9i0CI/PJmLgXHL5foVOBRvJP7/si/zGueHeEZsiQsdOxUifjOMwf
XhyHmaEyTZwrkn0cRMPzUeBPMvLnYKr4JH8nNrmQySW7DCrOePULByH54aCOmOpST1/k4d1Ub6g3
9WP46uRWOD618ga//RVt1ucm4KTgtnj+bDZ3pmKVfnM6yx1MvQ106rdEVab90VMUxk/n2vkVQdAV
z+SyZ69DLHxTFAPBr8F4/wChNQiF4MKJw8vTZUt/vjzvqH0DKhsWif/U3SDZz+ty5QSuZ3LxVJkr
b2d/Y3p7/HRcj+thnivvdxCbir9ZtSOchHAIQmGYPAfpMyvbp4UWWZrOEX6lFCH5LCiF6Per8plU
Ha4dOEXp6QMDkl+G5Ccg0ix2xnMzFG60b+89k+bd7wchGntVKEt3dLD3jNG5KuN1g/GS/CiCWSDq
UU/vYMfeO7Np0+gPFm2zDEfPb3pkOqs35KFZ3yJkr9qlXznt5ERw4OMvWtJM/7cXm75lWq2em+/b
7ORBZ//AfZsHdO/cd0frigP0bd5834CjFP393tA0Oszq8MsNVs82jIeCqCOSDaYxoD0fAoHygECg
PCAQKA8IBMoDAuEcyvdrUKOzJgpAjD58B/8MhpgUj0qFEahsFEpkY1UJFZVB3hqaygVi0pZgkEau
JPuo3NUrZdVdgQdV1yPgHuPNZrtbTh7MRhDf5HofAaDS+0biUu5uG4WiOlWyoDLIW0OjuECJhTho
0ygGqrJQeqWsuisJEw24x1Q2GN/SXmjaB6+dlstBQMuA+XRucpvaI6yiN6uZREVscCIGrO3Wjtov
u/484fCWVxi3vNAq8hD4AmCpLxHj0UbAkTiAKyrdvInJBdvtRqoVKLcyhQhKX9LtYBLU/sFnsbRS
9IkNgSWahmH/U2eNY1VJ6rjwgfZYd0vLAzXtg2odOJDdQ31WKiKvlFY0mhJbp3KwaokS5lKhDL7H
Wk4eiPv131e1yawUbktoKx11yN9rDYaYFl63dDjw3aHddH2m9W9cqQiEED8We8tjUcu8qYeVdHhX
LLxu6VAcvFgfxAMTSc+sqJtU3O6prwe1f3CUj21iiZCab2TtsJM5qVdTYrp/qEqjyqhyV93U0vAv
/zApfF17rKmB9t6NBUc75BZYEdDeG1GD6uR1MoSN/TSifnD7kA2XeVwfEAiUBwQC5QGBQHlAIOq3
n6ZmbgZqIq0NbJUrgHcw90Fwa+IvP38w34pKbgmmXFX+CCK1c/8HRbtW+z+oS6l/19T/wc/u4XGj
dSyYOrVj3ergrjI2FTawVa4AHoqDqQ+CWxN/idCYr7K2plyVN2VqF/4PtJJjlYeDqpQGd838Hzzu
nuoG69C7SJpfHrSzpzTrqH5JT0k1/Ut9awFi6zZxzdULoyjiiFqn5WzJr4M6+No9RG99aJXzXpU8
EH5iU7iZUaKaZQxtNoNoDJ+s/G3rNWZEpEqTcez/YF672h5N+949rWPurb8+ENUn0W9WvV6gvrS9
rR2N46ztjFmi9G825kOJgtqV/4P3LRNc97TsftpIRbQ/MRPfzGgs+fqRtayMmfofEL1ZxKH/Q0DG
RwTtXl3Jg3pfrb/LDq5lTaz8ayiIrcM0lwqHc92OurLkM6kDDnx3UD9/qJyLWK0Q+suxf+Jg6INg
qc/UMCNTR/WqofruvDsca0sIl/sHlYKgpy6oDewrhN4rqNTq9F/H0r9mruoKmXKt8lZw4/9gxVE5
MTj3f/Cze1oN6P/QWED/h0bSlxD1F4hAkyHs6EuIugH9H3B9QCBQHhAIlAcEAuUBgWi+/XQ5iILB
S4J13gKnZ2bv8dkftQj/AEoXBSf+D6aeDa7iP8iG6a7iPxj7P1jFf6AEwI7/gz+Hsq0T+0ErD7Ll
DbF7hqFrZu/x2Z+WuX6pnL+T3NyzwVX8B5DfXe/Y/0FxwXn8B9khKMCOUTLq0DImLSMPldaUXR9A
7QEh9rRBYAh/LLKJOfPqVwnbljKTNIrcjF9U6YVXQS1MTFrG744hmvWhdU572w07SmhE8YP9S6hC
VohuAxPwb1E2GZbUVWfLyahFVAnjcCXERMgc+z/40TLBdEwL7x8qUcyM/c6I6fzsC8yt9rUaj311
ydzHqSL9Dsvnzv+BunqNrGvrDg/R3bry4MlLrD3vCNMxSdzytJXcliMo0dhdu/B/MK+kR47PuDy4
3D840Vb07Yrr1/S+5GyzRrSy06X1rmzDdUyT7x/sLRG6bu7eRmqgjm7b7W9H49Vm/IcaKk6DEAef
QmjchuuDkR29rpm919qSOXNNiAS7DyDs+Uu0SPwHhH2g/0NjAf0fmkRfQgQkEIEmQ7jaTyOCAvo/
4PqAQKA8IBAoDwgEygMC0YT7adkpwGpzRs2cAnyLPGBaLKf+D/YKRm2YbOh4K3gc/0Gdv068CSFN
HeM/tKg8UAv/BzuHGf5FHrB8AbYj/wdbBbOIPaFhoXwjuqfxH1T568WbkK2R/egFWwe5HQAbduhI
U8lDpTXl9tQPA0EUDllqEhPLe3+bwmkYCHt+B8T3Lq7F0okSwwJ42Au2UrROAIhOk/obhoEAWVqs
YkMogjzVvDx4aiNH/M3b4/gPBnft6j8e9oIBWtNflJT9H8Q1wCIMhNI6xsIDgfr/pnXqMkqPvXB5
DmiCi/9AlA7bNgpO8X33ztYHomlHG2EgqN2e83MzXdG7/RE14nSYehv/wSoqE/Hptf24n9bZ9hn8
Mr7o07CkbuZqj5YHp9EZPI//4Hm9EA7201AJBGG2QuhHR/CpI4i9yIe+iAPx3THTPAeDu9TyVTgI
j/YPSk3Y9FdVbIg6RR5w6v+gLq3L20qaOsR/MPHhwPgPboH+D40F9H+oL9Beo9EEItBkCHv7B0Sd
gP4PuD4gECgPCATKAwKB8oBANON+mlbZ80Hgbg4WORnfFj0HbAegtooqYV2vqtANID0EceD/oK2d
2v9BL3+deBON6P/QpGEhOrUdbNN9wDc3B4ucDG7Ldohg8+TRIqqErXppb0qZO/J/qK4dMY0OoR9v
wk//B4dTVxmasBCkCeVBHFeUqOcvojeNBRH5oaohTSz9Xbxq3qzgxEa99FwoHA834qp4liyC6x7D
bJs0LESnXqWM3ByMZphA6k1teXY6fau2+9tmNtYeTcMEahcXwGcTtcmDtgE1Zi8mE7FPBjLUwoJa
VpecDELrolL7hj+1+T9Qy/fIWuZvz/8hWPul7haSBx27bjst6pOCKgqCVQwGV7sSH4hd+z84jv9A
iaqBvK4Grg/lZqvaacoXiL+hKl1vuN0r8PbmfHuk1J73p+uMdCYpw9Q48N2hXbOgQpXjg8LNgdah
vamt8UT9FDLfBnRtqaV4DhTFwa/1QdaHKl4NajcHi8gPviioFpEaXEY6sNL8gBo4ihuRuoz/oFd8
o+gQWv8Hk9Kh/4NboP9DYwH9HxpHX0I0gkAEmgxhuZ9G1BPo/4DrAwKB8oBAoDwgECgPCETz7aft
eQ+oTV3d2dG5gHGsZV0DXBsMiTdcvYj/UGl53fgPBv4PStcPU/+HQDqpSR0eTOQBHFjB6FrY+ykO
xNgxCVzEf1D6DtTE1ZP4Dwq/DWLqHQF60SGkR6gBdpIepw6D68119NWp11ty6Adp2qoEfqiqnR1H
AZ/lRBvbwNFjattcXbFxUnznc7eJIZnfnUQM1ofmP/XVj4ciO11BdeAHaKwpQBvbwK6dtfngcBQx
QYfGcfyHGs36GuH13q0RA6JTp2WJhdMVrc0nzMtFulqGHZaHWnk2UCvjqHKWFUsrj+M/EGPfcWPX
jzp1UqvuH6h2t1dnVL04WV9YHW2mK+q6OVfzxZFodwUu/B9c7p2IrWh/iBr1JShvvyqO8nWfeTzO
hvpZchfxH/x4DQMuD87Rbk89ofVuaY/XKDPfgWYBNWkZFAdv1wdZCeY1V00UApVpPQ3qpT4WxvsW
XhI+ctWJ1uB1/AcD/wfb8R8oRp62DfR/aLBJH/0fGlRfQtRTC6qzPon6EqIhgP4PuD4gECgPCATK
AwKB+wfE7YEbwr/dLSIP5QAGZVNkYvQRCDSvAjQ6UaTOiqf1bADj8BaViA66b0jVZunG/8FW/AcV
O21asZB2/B/wKYTD9UGyvFFZ7eib0gciDupPakZmv3iaWAjG3kBSQ1Aj+6GqLN34P9iK/1BlHqBK
K4mgtf+Dn30n5d6h/EGaXh5Uk5KuDX2AdfTHp0LN1Wh4EEsKj5qilvgPJoUMvO+IUl9q5kWocffT
GpXBVFtyPQAppbZUNpeanrdN4HNuCKj2fwDjt2VbDMz6Co9LwyVjFcJONXVDN7iJ/1DrDsvyViP3
XcPvHxoK9pYHp7qxQvf2oHyagCjgg/9Dc6D5feTabfdDvaYYSsV37VMDy2YK1DcxdGlC51QybTaB
k0Li8uDdfrqhmrTidGbgIlaT63EtI9qTprDDhNga8ygO/u4fdG3oG9WU3qn/g72oEqabE037uPN/
sBX/QTWqq9KCcfmbo+8aCuj/0JDbJedLCfo/+L5/QNRDIAJNhrC/f0DUQ/FzdQv1IFwfEAiUBwQC
5QGBwP0Dotkg2PN1t4w8SM8fDE6+ZZKADetteSo49n/Qxl1ww1XLQm4+z/0fLOM/EED/B+/lgar8
HwwHU7BOEfY8FZz6P1THXXDOtZqF/DTOY/8H8/gP0qvY6+j/UMm6Q/2zCcXP8H33tOxoUvb5gno4
RZhEOdDP25ZLgUXcBWKDYxULN2PNVmGJ47TBdhNR60tNvQZ1Go8/6f/Kr7rC5mJvZWetHRvuq1XN
glpKr6fSgvBZHgjVGTCk7k4R1IangmwA5J3gqn0bqM0wQZLpktf+D9Qs/oMdtgFZ9LVg/LjGs4Ox
E+VAGXvBh72Lo9ncc/8HwygVBE1WvUa77r7I9nTWAJbENeVt0+CbEkcsvPZ/qLliaPDtRh4sDg/q
pS2Zy6o/ebuJn0D9kmbqPD8UB4/3D+UrmoO8wA3r7XkquIz/YDwCncZP8NP/waP4D+j/YAPW/g84
qzSI9of+D0Hvp3WXZBSHZtgOof9DEPKAshA00P+hwffTCATKAwKB8oBAoDwgEAiUBwQC5QGBQHlA
IFAeEAiUBwQC5QGBQHlAIFAeEAiUBwQC5QGBQHlANCV6e1AeEAgJxRsr/SgPCISITy0t3sg0dxUw
fhzCK3Rd5lWmNkdpMH4cokWRW4U+gOsTraIvJQXIv/qjihvCx7EoFEtcuJSCjEjZy7HtU1dCpg+H
S0We9lAQS05/nAt3CWtzjJVuIs5x8RQUo2EuXqMGG2fsKny62K9UF8c9rVEDxOthrrsIxW6O60oJ
6nNJKBPhehmB4bCo0Mt8WOG7ilIPQIZxLRWl23zdispukfJkGGBlZKmkdlB0XN02Dx9agiUmEP8s
1czy0FEZ9un0EIyn5V97tpa/DgH/NfNRLt9+4NjjV76QP/x26lyaXbvwhxvF0E2xNZ5478qhi4tF
Rruw9sFR38td+vX0uen8m1DctIeV7n+uZ+enP1/s3tiUeWhuvQa2A227GTuZz/xX+F//44Ef9sFn
8goq8fqL+7/yrZ+/nie7Mt86/yyvJZB9S6Fdpe+Usr95tsi9aJRFhV7i89KeH079aKkoNPQ4bF9e
Co9eF3IT6zZwp9jYAl6+X8iTfbtVunBsZ6YgtUNa7KN6YtOP+DUCYPU1Jx0wlG4sedDRl7q5cDdw
bLaCVIzjDuWkyzvGOiEM+3dCAX4RXuCvbAyWoE+Spz+bjSb2j6/yX6+NDgewOL+4EIZnAB55SPhV
CIWhCNn84h3QVgvbn9ng/5X5/Not/lcBonOgFAfp+r+A7jl2swCz3RAVCefm4HUohb4OfWHDLCr0
Ep91iO4HeUVg6edmGQ0PsW7rynegFMQ8Gdbyg+fYN7kd6o9SeUvaWudLvbvi0V09rM3H4aG/L2Tz
n5DXQ5hlVWV6wy3WRU+FYxnoGGgvFubEu8/AOZlBp3rw+IYZvuVTr8viKvRD+GdPXqmF5/RV8VPk
My3xyih6W6ASrp+ABxLsegkSD8AtcUQkEuzqk0XI5M+bjBuZXuLzJZjorzTZCZ6JmJtYt1uQ4+Ky
uNwS8xQxLPbeTGOMwCuPAr9/gIEbrSUPOZg7L3VPDnq64XhZHhJsqI9E+dafmozt2QqR5fDm8I6Q
sF0Yg4TM4CZsBLJ9OwwxgJVQeTP3FV4D+f7o1lqYZqVaiHzEX/8GoiNqeRCv7xNH91h5ThwT774a
jw5FdnBGj6Yq9BKfvSef/8jJso6xTxz2PMS6lU6udO0myrtSWfqz8Ea5HeqPBJsQl3i9KdRa8gD8
BCV2yPHn17tgv2IZvDyd7Zt6gukTD8yxReJ6IZ1L/+qqoCRNQXnHKaf2F/O9Y9+vbHL7e/d9/zf5
vPlyedG5Cj7/Zbo7P6IzBU+KrTJVHqLCtyeBFs7nz69dXDNgPaVSLhg+Ovqdz46WzyBGtL2SXQvJ
ClQ5T6HKn9j33EFtO9QTi/fw//5Vc78pUE8eMinp8mG4fE6xzmcgkc2vll6qUA5zidlQSVSS7i0n
hwcDOM0Ygs9WWr54s/RJ3/ohlC1m/7JDr+lSGTY228vtxbTJDPBn8N/O9Y0OlgxbvNy+8sLL9g/y
gGfpM5lqBUi+0CHmyStTN7/+nYPadqgvbtwJsHkvtJg8RGD4YbZxnhK2ePnK1piDTRDnimQfB9Hw
fJTRsdvnYKr4pHAyOLmQySW7hIMGmPa/3H2llf2KX09k+dUhEp4fEcpVI9R8IuGBY/uWqqk4eHiE
/cPB8CNsOkgmWaONzMDfsjv/eh1ODhg92anQl7sg1w+hyvIxM8xoKrdj3MAIYy1eCIl5sh/3t12I
VrVDndH9kUd7H2g1eUifzebOLMP1iV64PrW9shXohDtgsTOem6Fwo31775k0W7JhEKKxV/m7C93R
wd4zwkx1GgLQIPNjjyjO3POzwq+b7dtXWNFrhprPpvblI/8YraY6nlpdObMEi2ey2ZTwlDV9YuVw
ijXBRHuI31sZqRVlegnvpnpupK7Lvy587HD2hFL65kLL2RMXGFcpz5tnhLvR0V/jq6xuhzpj4cZ7
C80tDg7sNTJbwvaGWnfhagIQLpAEY+uF+R05t0kbusrjzSoPkCNrtuii0QwObVcIlyr7CC26/s5M
L+KgLY/yEKw8IBAtLw9oz4dAoDwgECgPCATKAwKB8oBAOIfCllh67C8fOFUCXVLr2Mt+QIqWLMdQ
Bq9CSyu4YkRmhKE8kMYKYkyliOVS8HHwJqasmislGF8bYaUvUUqloPbCN81lqNxgNLqUnoColysP
By7RYY5AaNYH9RRKtNOn8of8XaAhwUy0XrGnKAUIJ/JQNUWrLlGiGJjEgtqTkevtAJaEV5YvlA6E
bXlQa+zU6IYgJj7IgzRyiacrD9HNA4GwlgdKlCOfmK0FvutLXnNHMUDY3E8brhDC8WR5DwEm64Un
2pJfnJXaEgJhsT7Iug+/UxZ+VKtEGvVIoPRaX5JYesyZyI8zhE+Czx8QKqC9N6KeQHtvBKJ59w8I
BMoDAoHygLitQBuAA/yvRigERXlAIHB9QCDMoXz+oLTrUX+zu+5UWz+Un2VIBPzSRKoXK6Ii1tCI
j8mJQSKJafVzhMqzBaWzA1UazFaXRs6cApqC3+7yUDOInoSAyv6PVCl8Fc+GMrE+H/1Ewi2iQ1LJ
WuXsoDRH1CmNlLlA3uri0BAbiIYohJU8iDOpMCok06TyV37mlOyaxBtKJzZC5YlVsdaI3+UJlxqP
dqI39qn0OJlYiYhTMa1wd8e1+VFzVT1oLNoQhbCQh2oPCJVLGQWNB4RiZpeUlyrjP1mVokorQaJf
I6URhSSHtLIgaBLRaj3KvKOJ5G0H+qWhhsVC3G76ErU3lRBqNscQXUWDqD+JkaBK6pJKqaGW81l5
H2DKV8dMHfSElwqGTfJah7ht5aFs80mtRYT6ocMRUEzeHq78pDLGbXIi+scDiNtyP02sRxqxPyB1
BpVKQ7E75mwkMtWXiB3GmtMn3D74yqHhCtFpPYirhh7VvUGJQkFXftUbusQkS53thO2aO+GrmwoX
BFwfdLYACg+IspJd9kcQvqk8B0jVLlQ+MrLtYECJxuNB5GCp5BieilbYVPM1EQ1aOXElrb5/qHpC
Y3s6oHrv6arD6VDZrYu4TKNN6sr/waIS3syxtruGOOeLq4C6JcqnhfYnr/LEV9OcUeOMQ8tPnuz3
qCpNVVLH9hqUIQhxsK/80SAnpJYXkEDnd09WB0/TOH4+TTyg8HafRJyzRZnwqudI0BnWmtwiDdrz
IRAoDwgEygMCgfKAQNiFcfwH9X7c2cFYlaUDrTrMV5iY6m1ztAfL1cfFztweqjjgsWv1ExoXKRuo
Hm7SEPPnD9TINNphzbXyoOcoRMzy1R4sVx8Xlw1m7bk9aDlQXZ8JBOpLOqNZjOVQCQOhDPFAZecd
vWgQ1XEgZCbKmzJfaiwOTi2QFOubXYFFIEz1Jc0Mq3Qn07hCgEk0CPVYU3lSKP0lSLUhq0JxIo4H
tNMFX141US4QFvJgMR+rnAW00SCIo+GoHtvEXDGk1fuYivszjmuEb/JAne5SqLHSYuMt4MZjmVab
9RHQDceCLyZG+CYPFa8xm9OuOsYbNVwJiA2pcrNzAMC3YTQ0Mokm15fsuoaRajdmajr/Vx9XUWJj
yFMbahGKg/dI8v+MOyDXp90ifeb61jsyUf6t3mpKj7IB6M9utHctVmdQizxojmYp0VNJDKJBaN0V
VIkUHhRQfgcHNQktbeTCAC7cHnQPnHFJscK4J+Sj4vX5odhijvDjFcaTPmQDAze7FicODixUZ2AX
7TpTLCGk8kHKBz7Sb5m0ckN5hxBpW02UZETJAWS+cloiXTcqCdGWyXRBMEqj4YCS4AD9Ue4AgUgK
ihEoxrl4UZzS2V+yNwKJMBfJlefu3IFYCmSqHBeOTDA6cXDeGV2EaHTNMJuBKBc+BoeKfDapOMfz
kbPpOcTzik6UsznGxYri9UwsHM9I6w/LYH9stYaaNq29hhfezbg82EQ2U/h+DsIPwzth6Pt2geur
3Gq7CtlYIVbZINzxavh+gD6u8G2me3R35bsOsulcnNAjc+yfuYJhNjfjhetH4G83wx0c3B8uRBRT
fMdLPK+3DpYvPHXt9T7x+rbl/JtSRxaFDNZvR3loDGf21t9AJJPCvAuZUbi2DgfegPxOmFNM8XMJ
6CwmZsvrAywl5iIA+TnYyT7ChYn38+VbJV5qEm2G2ayx5WMMBoqQD0NkFmaLFYLZBM/rwxVeNLEz
L15fD8H+qHjxlpBBqYb6dkSxzxGGGBpPp/nzoa+E2remb/7kbPRr8NARONqxAUPsOvsbOgLwkxfW
Fi8JSgp/4RIcbb8lUP3CLGQjpU+SVXY9OcTu/fZ3jzJei2cFunR1Nktf7ezcmv7xl9Y7lwUGjI8i
m2zkv/8RUWbD+PPXHxwaGrq4IWQQWuAzeGGjKoPbYH1ABIe7gHuXTbyRXrYMTGVA0talD0isXnv1
Rpm2CJkOgElGxZSkUPYLsRVhBzzOfnUPQ0/v8N8YZvPrsNjF2HUQxqCNMWhXZRPK/kTkJSAFme+J
36YY74KYQWgYSM/wF29LfQkRHG79v1m2J4C/2sn0kfAIDDNNaHIis126G80pdaA+GOaYvjQCM0yf
ieQSr28wYlHz+fqe+cV87keG2Zz4bo7XgbifWwCYfg+GQ2yw5zKyVivxknAQZsKSnBThmKTl0F/p
71xf/RzKA8JXxH9rkB+V5yfYfnUpzxWW2NhNDnZId99KhLLXKyMqXLgAsJ4P/RLb125KcHwE0VCX
cGvhm8Px0Hd/yjCb5Qe38OPxg0m2DF16OJy/BHC950558y7xkhX90C9dEL+N93D/6h1JNL6ZXV7p
ruV8CePtIjzcfY/bCKDbvyiR+pWN8PzBZQYoDwjvwEEhnLdH2ZZ3n024VOAK1jQoDwhEbcD9AwKB
8oBAoDwgECgPCATKAwKB8oBA1IL/D+FDNH9vEoJiAAAAAElFTkSuQmCC
</FILE>
</FIGURE>
<FIGURE FILENAME="Forest plot.png" FILE_TYPE="PNG" ID="FIG-04" MODIFIED="2024-05-03 16:47:17 +0800" MODIFIED_BY="[Empty name]" NO="4" REF_ID="CMP-004.01" SETTINGS="SHOW_ROB_TABLE:NO;SHOW_RAW_DATA_COLUMNS:YES;SHOW_EFFECT_SIZE_COLUMN:YES;SHOW_MORE_DECIMALS:NO;SHOW_WEIGHT_COLUMN:YES;" SHORT_VERSION_FIGURE="YES" TYPE="FOREST_PLOT">
<CAPTION>
<P>Forest plot of comparison: 4 Moderate hypothermia-ELBW, outcome: 4.1 New Outcome.</P>
</CAPTION>
<FILE>iVBORw0KGgoAAAANSUhEUgAAAyAAAACwCAMAAADAIPqEAAADAFBMVEUAAADAAAAAwAAAAMDg4ADA
AMAAwMD/gADAwMD/gICA/4CAgP/g4OBAAAAAQAAAAECAgID///8AAAALCwsWFhYhISEsLCw3NzdC
QkJNTU1YWFhjY2Nubm55eXmEhISPj4+ampqlpaWwsLC7u7vGxsbR0dHc3Nzn5+cAAAAAADMAAGYA
AJkAAMwAAP8AMwAAMzMAM2YAM5kAM8wAM/8AZgAAZjMAZmYAZpkAZswAZv8AmQAAmTMAmWYAmZkA
mcwAmf8AzAAAzDMAzGYAzJkAzMwAzP8A/wAA/zMA/2YA/5kA/8wA//8zAAAzADMzAGYzAJkzAMwz
AP8zMwAzMzMzM2YzM5kzM8wzM/8zZgAzZjMzZmYzZpkzZswzZv8zmQAzmTMzmWYzmZkzmcwzmf8z
zAAzzDMzzGYzzJkzzMwzzP8z/wAz/zMz/2Yz/5kz/8wz//9mAABmADNmAGZmAJlmAMxmAP9mMwBm
MzNmM2ZmM5lmM8xmM/9mZgBmZjNmZmZmZplmZsxmZv9mmQBmmTNmmWZmmZlmmcxmmf9mzABmzDNm
zGZmzJlmzMxmzP9m/wBm/zNm/2Zm/5lm/8xm//+ZAACZADOZAGaZAJmZAMyZAP+ZMwCZMzOZM2aZ
M5mZM8yZM/+ZZgCZZjOZZmaZZpmZZsyZZv+ZmQCZmTOZmWaZmZmZmcyZmf+ZzACZzDOZzGaZzJmZ
zMyZzP+Z/wCZ/zOZ/2aZ/5mZ/8yZ///MAADMADPMAGbMAJnMAMzMAP/MMwDMMzPMM2bMM5nMM8zM
M//MZgDMZjPMZmbMZpnMZszMZv/MmQDMmTPMmWbMmZnMmczMmf/MzADMzDPMzGbMzJnMzMzMzP/M
/wDM/zPM/2bM/5nM/8zM////AAD/ADP/AGb/AJn/AMz/AP//MwD/MzP/M2b/M5n/M8z/M///ZgD/
ZjP/Zmb/Zpn/Zsz/Zv//mQD/mTP/mWb/mZn/mcz/mf//zAD/zDP/zGb/zJn/zMz/zP///wD//zP/
/2b//5n//8z///9BjlLGAAAgeElEQVR42u1de3BcV3n/9Nh79+6upT0ryY6cBGRbhQGapAjHtl5J
s3JNXadloAE6PAN/QKYM8EdThjAwKS2lPJqBTjIdCJ1xKKVTGmBCmnRKEguCtLK1cQxNSacBPRw7
sQyS9uq1Wu1eSdtz7vvuvbt7d/fualf+frZ07z2P77y+75zvO/d8uk0EEAhEPjRjFyAQKCAIBAoI
AoECgkCggCAQKCClIRVUb7oCHBfqAohGPaM9FuS4gOQpSdflCpJyr5ZtqUI0GuW4YKf22CnUvore
Qxu/Ao328UKXedx3sNGNIyCnjqr9+3aYS969Much6bnj21dfzoakWjeJlZuEjxUqdzRz5mhSe7i5
nwaMNrp80PG7ulVw/EalZ/rfbR73HWx0XQpINBrhTlK2uZcbaWPzJk+nd54GKzPK1GKH792DD5RH
mIwIcXoJ+iHRxvFtCTn4usGnIt1PDdb8ldADtFzfU1MEpAB/mj7HBX+YrSsn6boS1xINwxaN53hh
jGNdwCZTpV8aFGz8Ik/R8YsLJ1lradtZx4/TdSUoGY3+FovghBSvNbpthLsXBUTDYijdAe0Xgvcd
bofV/rXksfY0nUfkKAlSAG+CB8sjvHWhn8kZfwUOHA4FDvfIgX5Kj/7frHUrH1TKlaDjWOCTTH77
n9imlxPpqy/3367rVdAK7Xxmrf94Ru0CtV8aFJva+EX7z7LW0rZv0cvxY8n2o3qjUpQx2xbTyX6i
jXv74fuCF8IoICrEKdig/6b7gHYQtD37/XU9ahAiQP9nyyN8cRrYNDUVodSnpikxE8ntWrcyqzWF
tvSiLPt97LIF+9/4/ZS25t0cX4b11jbTkqH3S0NiS2u0BDOLSmsuyn3xJ5vaKEejp86tQOrGtj3G
mKShbxrehQKiIhKBJriDXT4AgVj/F7tTelQMqF6UgLvLJsxEK8JG5K674IwcOK6QbKp9O9Vyh1i9
ZEFll1DvwJv3q/re6JPjW6tAbtqaUYWZQu2Xht0Wkhstt9ZHL2rbn46l3/zpiN5oWIXwzX8TorEq
PsCSPYICojEO68GfsMtlEOfeHx9s1zY4wAe9EBTgu+URluKaHDTB90dHMzLJNAiUK2vfF5+g5dL/
rUzo43KV5HYnvvSLMwPakikE+gkk4TJvZFP7pUHBxg9epH0eg3hCmfBY22+bezI+taY3+tgXYR3e
/ysj2zRr9A5wa4tQh314AD76T9f9Nh3af9/wWDztP/svM//+6uaV1zz/5dnZWUhe3SJwO8xvHIDZ
0gkvfbf7akbOSanvOXZ1k5HcO+Xf2PNmWEyVQbIS/HpKSG2HX96zHtz/mUf2w+zMwd4BeglMzC/3
vrIp13cWNuZaIkNbn/taN8yyLqBBar80qIDQ8Ust/96lyLpw/Ve/Tlurtl04+9xf976qN/rquY2P
JD77daPRi/t7h7rnN3AFUTWhtclFmD2fPPX8MvwsvrJvMkQ1rRuUGSjZtJycjD1eZnuTZ9Utw9m+
5PK5Z+Xb+T2+4PrZiVdr3cr5Pa3BICTnYXEy2cIsr7N3svFYji+Hzq7qqYSh9XMTK0wZXxq/Ua65
0i+NuoIkm4LXteyZh9Gz62wxV9u+MtkTPBfUU/FD7f2xVbbCqON+8cyp5PNLta9uUz0ed49C0X3v
zs990mvCYyfXAIFoAAHhs5nqEOYgg0OOKAWt9VipqqnXKB6I3WGDIBAoIAgECggCgQKCQOx+AYln
eR8fkqArYElR4Cx+IsRzfDDuImVRRGU4RuXUxyn9WNC5ugWodgrlU5UgwUW5BEjRk7Z49c6UV6FL
+zVq9n7Qc+T4fLjr+XiI4+5lFZDrG/YRgOCYEpUKcnwonptZYOc7BF+NTvTvfHurISB3jFyUnjny
MbjpmNvM3znSllk6eps3NRkdzXPq37E+LK2R/v6jJVNlvhXlUj0LLw7B0Iv0OmbKaIEt71nIy5zM
52O9tM669chy8EIPbEKcte9d6+uwuD0sx8yFv3g1eOT3czP09wAc6A/4ajbz7nB7qyEgErwBhkcf
1r0O6I/ip+CXpwN5xmU+FKD4U1B8iuYRRje01ABhvxCHeGAkHGUkAgH5FH87aAk0P4986IyyeTcY
7WRn/xMsOS1fro/iE+KQRaYv+wzIPhMphyRj0RD9HYqOZXmuTaZ6ko/IVLsEsw+Cleq9oCQJcpz/
dE7043AnxOjPneBL3MuNZBNqX31T7oQxYSTFad4rGiYeh82JvA0fpkOv1j8aTQkjEZBO+r+pt48G
hk9y7eERXmsfD8I0ZGCfsk3/bV8W/k49rPXA4BciiVEb/02ku7rW+eWE0geKf4k+jlXATre3GgLS
An2BlPyuQJ8OFT8FHrqoJLAKhQ8HBdkTgb+iZO4TxszUtp/op2Jw7HlRflpchvbDF0JvMZ3il/08
8mLh3FEJpKNnM4fvC104SAO2pgfvkeuj+ITYcyj0ZZ+Bdn+mrd/p9frw2SOU6pFzp0YCy4cPMKrP
Dd6lUjX7IJjkQ/Y9kJOs8ZmXB+7JiX+IdpKP/mTgfw9cCF0Y6VH76i/k2JMr2Yi5ExVF4CGQUvln
BubzodV/Xyi7Dq3pwEf09tGb7ONDb8m+MKi1L8vOw2ZhC1Icc4SU7k48OKPEPAgvOZWwmj282nwe
epQ+UPxL9HGsAna6vdUQkGcn4NipYMIcq5zVfwLSlBeY7L4LpmdgAGR/CoqVCei/37BBAC72UUmS
YEZxPUr5aNrpKTB1lOznkd8KeRw6aDl8BvqUXAvdut9HW9eXHKYJE/31lrY1+LYTVT+l2QHcIEyn
5HeQswtquiy0b37fgWqG+R4oVFMtbYdyfU9iA9L2+KWxbWlgvFv2KsmofXVJjr7kc3C9igx0DkbM
tbLUUfb50Or/zDxlBD9MPWdu3yxVjmbn9fZlQOil1cpOrIWOEBACjx7wH+DliUj2bbHDF0gP+Odp
PrkPdP+SqUiV+Gqn21sNATly5TMTcPR6c6xyVn94fEvajC3Q50fYM/OhUCrlu3KB5jDpfzT2g8wN
SFF1aaIzLOgOS4KmAtZCXyy96I/NbDFXDcaVPlAdAgKx/r5hhxnJRN/qM2GmOt3rl9K9M2cY1W2l
Xkq6p2PHdB8EM7YUFwWG8E3bAcMpQWU2IIO+CD9IhU7xKtnSG6c2e9hG8rdUgH5rrpW5jr+w+Hwc
YfnpuB8xty9irje1tyc/me5tgvUN3xRlniVpOr2wsSZPPbJviwOWAJbpEq/0gV5W1Zhrx9tbjW3e
yPErF1QXrnGQbSz1rP49Q+Ghj7PgJvZsyhJZuvJuOl3GQLXIEgmYponiCYM8vf8JIxfXEhScd/yD
rxn0R25TXDVMMPmE5FRfps9g9ZmwUP3eYHjwe5EmG1WLD4I5nNVTEeR1uPSr3OhWWcNqpSzQqniV
SHrf5IWvKRPz2eZSbfgD1Ia21n9c6SpT+yzoSD6cfKRFuWcV7U35Bn2ynN4Dry/QwWof5O8rr1An
7fVUQPzRVGSOWiLjspNbZ6dsG/UyTfU7cBTeJm8WwqETwJtyRCJvlLlkTtm2O3ABnqG889YeLQUH
Jw7RXM3QdVyZ5nuh4MgsxI6OL8BzcKErGjT1HQh3/eUlaLGnV+kzL8NmeP2hfFTHj9IFkIeDkkE1
xjYY7loSnajS8g/RRV+huueCbfDpkjJP/w3ROz/0zkUDih156FaTGpY7sZ0b+kruXGrwzhK1oa31
p3R7jPbZ9kIFvis15IcA16V0aGoTJubksfzX8c8mItFAnp6Q+yAAI/D6g1XexaqP9noqID+Lh33h
+CvwzfEb4ZnY2hOgn9WfHoMJWWuYeT6ZOm94IqxOJrnj8Z+CGPuwolQ133lWhNFzqWa2ZshGyfkU
O8Uf4FcVuZD9PPLbIODbAJ+Pnf1fntTP/rP6PKv4hNig0Y/dAMLEylY+qpxM9XwqGNepLo2Fc30Q
TFRl34Pg+PWUcvC/cqPnx4H3gY+H8Zdg9vxaz6TcI4uTKcLWUgUsb45U/ZWtnHHjNcXgurX+i+fW
Wo32WTbl2K9Q83L4FwkI+JaTZy4yS8kHfI/MWAvL912XpGPiDEovQPV/1b+kqktIXbS3crg57p7Y
s2fghQXXJHlhZs9bJ5NOMgCN/kedCjc7+85zpew3dr394dKLmTuYatQe2rXt3XvL3s4Sknd23bK3
yzHmln27Vz6gY+/eW7pKytHZWUYxt3Q0bA+5au+f1ll7m/ADOoh6QrTOlAw8rIhAoIAgECggCAQK
CAJRS7RiFyDKwor8u+1aEhAx346WCEDyXaoOrRyRFEnFkpVQKZVeYbJKtDNVUStRi9U7hhQlm6+R
5t5Vm00vTrHEIa9eWxoiWqu8o0O421cQURlwx0v15UMtRyySjpgTu2NJ06VgKmeqaqjOkqaOEUmp
8qGXoN8Ro2G2WEuFTA+i3hMik5AKh7CIi95jbhKN7koByZ1fdnSW0aZOIrpYDmpZW1J85a1sWnBT
dE4mMV/2cmo46lmiXSYgNV4iSmXHIoqYS15Qmamo3IllMXPl/VaO9kOqKLGoYpXKBKR2Cqyb8SYW
wfZYOPM11VaUqGr/omtBLdKeivqkjoZw16lYxdXz+lxgqmChu24qURV/ApULKqnVxFN+LduuXQEh
tkHaUUmoSuGibvoXIl84WszZXSMlaWbV6xPHSFS7ykOzmz2e+pePUhmSEHn/Sb0USeWyYqK38uvt
nIHy4cUKouygq6qpoaGKisloDa+VAiu6slerWilnqtaKicRIptyT0ksQiWNDbLFq0QrTG7HFe3Fn
hrChgcfd6xwiKSeqcdcMPO6O8FTb8jgbwoWRjqgjkLKiUHfCFQSBQAFBIFDFQlxLWFGvDfKiEVcQ
BMLlCqK5Nmhntgs4iBTwNdBeMHtnJ4rFfRf0qrs41kgc6lxOqur4g+Q2twR/EEsnFPQH8X6Mrg0V
Sz1FZD87kQuSy0um078W5whP5MMFPXXwXZQqOtW5nFTV8QexN9e9P4ilEwr5g3g/Ri66XEOLYyhp
CAHJXR+UsdanI+2VrTL+edxF1HNIXjeYuGKy4imtx6RI4VQFKVbVH6RwLxR+d0iKdl+Vxsjd2K3U
u0iUaKSLiniYp5+Cznuet9vlyT/R0EgqE7SSG+GtP0hFBx3FKjQPVSzrWujki0YcupcUGxjR43Fw
Ra/0Y+bFzjAVcMPKCTVOOHngD1J0IiCldlUtxugasUHK0SydpilPVA+RlELPe81OdRB3Xiwtodqa
WpE/iCd9RtwvJXjKt1IVq6BdWQslXHRFv9wqeOAcSzxVk4p5qBRaQFxk3Hk0mKNVc2WsW2Dx9moO
V3wyqnT2rvjfEsrblurUqIiHijsFy2VD8TyjFzaITcc2ntR50upr4JjYA8ZxRc91qVbHiiKpnKla
Q73yB3EibsRqjiAF/UGcqluTMdqVQH+QOgf6gzSuioWoiYTUNBvCKyMdURugPwiuIAgECggCgSoW
ApEX6iGsa+g9CAJxba0g2kc2bLvoNueDWn5nwvXLMQLuD6nmfoajENX8R+KtNfPy+yAmosT2BRDH
IckZDvw+iPcCIub6gzgza40/FeLqLwVbR92d0IkEXOwEiVDg3bRoLtDT74OIpkrYvgBiqVEeb5HK
vw/iwaBZ0FJgIElDCIipN0Ui6h9i0WdFcD7XW93WuftOAbj9e9TWmhdPrDCR6GZMPemGwp9DKd4L
xE1w9ceN5LdBGmzNas47QkQ0JqLcCamGcDuYJcmHkUss/jfswdWfgC8aVjGDgV3RsjcHdaIqriBE
dGBIkqumi6RyvqwHaLxfftVt561EL/xBKvDRUNSmPEesdsu47aSKRa61Lqv0Izc5bh+kcn8QVz4a
YsEFpr6+3GKgMT8o0lzEsmqUiajkirj7qoIbJ0bR1nFV7w6HMht03BrPBimyH7GrFKyKTvSpeQ0H
Dk/0f1dEijiNoHzUwAbRQ3K2Cy1+BVb3hIaSDyf/iBJVoar4gzjVKN8XQHL9QQq4r+yWcas9mkhp
cw9iZ3TH0kcG/UG8N9IdF3yUj7qVkIp1NUSFAoLCseNAf5A6N9IRCBQQBAKBAoJAoIAgECggCAQK
CAKBAoJAoIAgECggCAQKCAKBAoJAIFBAEAgUEAQCBQSBQAFBNB7m2oNcayAsNW4LWgQcRURV0NXa
sv2ZpZWk8JulzIGtQPDZb7nJdWAWBQSx6zH2gw/+9+Xl1XV2n6I/C6vL4oPkgcnVlkYTEPxGIcJr
4fjDzc2FvMsK38rNF8qN3yhE7F4kIiGu+XdfuZpVnzts1/lXLv6q1d+WSjSgkR6VoT11CqYI+XJa
ACnL8dk4JJSUYa4dIBTR0vN8VmJpT9ZwUeoKcL6QBFIbx4VovYI81+aBQdgl8ByjqjSTlsGeLAjR
LomH5NLUsilY74QSQLgwTTDmujSVjlGuSl8ZEjv9eNBUHzWM3Sm1lQI8F5TANJK1GgoqHE1Ll3+z
SKWB/UDe6/zcy8EmPnS6IUx3kw0yO3sARnUN8NiN+u0BYLeJO7h088jpd7/6pfSpn8ZfmqVhF/9+
S/KtKgP1wRdfPfnygkTTzm/89su1qv6Hz798um9RIocTj83c17R/7fQP+5bSFVPdzl7829sXpczr
5GaqZZj3Zr5xlHbJw8PfeOwtS2m1bBpMhhZ9h7NPZpMfel7iHnZdmkrHKFelL/f8KNjof/fY/8R+
rdVHDWMMep1c21D/6cfesiDNKoNWI0gdrduXxZWkbG+4+1lb+bdMmz9oM0rqzQZxULHaOL4NODp9
QZzOnSdTavDBwVbgYbgPMvDH8AAL2erOQocqYP84JUSGR2Wj7OrAoZpV/6F090sg0SpNtYEAn4Lh
KXpfMTbS3auU6j7lb76oZZjw3m32+4+gbZqWppZNkYHpaXgcsr5vQwfvvjSVjlGuSl+Fjf4mCMN6
fdQwik2lttswvEDva4v92ez+cgzgbLa7gVQsFeHDQeFwOx2wUbj9x5lk+h3aLAFT0AQJNgSb8HE+
kICWrmYpM63Efgpe0gi0QrqWLTgELZCFyBFaryyrXtYjqs2UYMoXlLQyTJh8lf0+A0citDS1bGAl
RyI09G4JEukZ90WpdIxyVfoqbPS/CmOdeherYbJkpJhu5YNUJ/hrzEXzy8lLoZ7wXlWTcvNz3Q3P
ZzOp5YXGE5AUTM+o/Z+C9jZ4RheQCOX9XoFKCcTGA8duBP8yv5c/6JNNjkGIaARWYauWeyZrlB0G
5fmILns/6oVtL6h2JumknZ1o23OUaGWYkJTbOqQwqFq23AcyHg0KB/wHmX3mDiodo1yVvgob/f6J
+2+e2DTHKqIysRaitb00cerm2OIOcJJvuUnqeOzGfbINAoq94Xzt7N76ZSidPB5pMCNdB52TFC57
5v7NEAxr6yH9uTyZ7Ih9EJLpI9N0GVnKzKZm37Uu61Ux0PclIt7wqEvTcGT4gkhLl3lMjH80Pe7F
vlznO4Y+I0JyY34K3qOVYcO40isxnb/lu7tBzMykZzZe3nBb2LguAWq5Vtjo3zHw5OcHiDn2bllq
N3xMv/zOwOdfGNypvfv5D61lssnwPnnXSpNSy3Xv/p7I1kbTsK8Bd7GMzbq4GnwKLr9kWuoTEEmm
17PfNSkiXGTKl1X0qtfp2eG22u0rrgw/ucTYS66zby2TbGqpnGp89dtPHlfvp7UyHLounqAlN+v9
RWuRgMv05kepjoHurPshkOnklGuKzqEvMRsko09bapna46eYDZLZQY6KCE2Z7d8J39WZG9Gx98aD
v5YaQKsqIiB+OHSCWuMx2Q5MG/Y2B3sgyElkiAOBnxNkpSP9EsQkef4KjM8nUtEQu90DkzWrPml6
gdmvPBx6K5VRWq/IoAfqxa1NFxlVges6BM8BgRccjxtwcKKX/uKUsqNRWoveC/CfNObPN2Giy/VK
ptKhBNRyc6Nz6DczK8Onbr6rYfQhwHX10sdmiLDYHcZC05mtjZ7uWzTZuHP/jb9MS2viEWg02Idx
9vlk6vwyLI2FYSnWY5gTrbAPFlqDKaptrDT3hM/PUo0AukEIPCovrm1Cd/i8rB6cq+H4CAM3sR3/
hb5kMj4Kwaae5M8FL6i+l1EN+ZbXz18EYfAmx7cKz8TX184vwsJ5uWzWc2fWTsVpF4w1+5h95rY0
lY5Rbg6v5dL/Wbx9Jb6kalezZ1blMulS51tOnrkIK5PJlcmlemCt7uWNS6HXXn/nG7pf2xFLrTWO
VmXdaXOtrib288uuErZlrkQA4QWikP/gReefPVRu1rpu8mijCgikiDu7UxASyNregIP85kRQKKTM
c03ZDAqIB2gtQfFwuS+TSiFne4RCPJ5MlpsTUeEuFgKBQAFBIFBAEAgUEAQCBQSB2AGYdrHUQ0Da
vq/xddVi31mt6geHRbVOnn1wV66tRhU/co1wLSCkLtnFws5eCZxOFT+WjChdxRJFkbGOqN7lBIMR
QdM4pvR6EfFQdK3rIq4fCPcriJVzCL1YeMj8oN3LaWwpqyAfslR6Qd+qN6J8ICox0h34h4hmQSBF
UnupalFBxOFC1MEKYlPYHR5Eu9xUV0BwrkfUn4CIxCwKpBC/Vk/Fqg5ZtD4QlatYtqWCrRO6HQIF
VhTvGRqHClEnK4imLjHzGwzF36xF5WhUcsoqq1giqlmIHQD+bV5EXQH/Ni8CsYtsEAQCBQSBQKCA
IApDrAMK8IN6qISIAoJA4AqCQFQK83sQ9VSgaz8Q+8pErHlyPEyMQGJb0YjlLuc1i8V1QySlU9AO
BZA8mVSi9jctNrq5xzKdamNyYVGqgueGd4eAVAxifxYdD6XY5MoknLazwTksSUqn4CzvpjTsQgom
0c8vy1Uwp7PXRhVQoyoiaQz5qAsjpC4qUUxA5LlPPrcrqmyu37IJUdSnRzaBGhM2exL19LaJWOOY
wq/EiTFpGysaEc1zsVjiS3UlXy77l8OzonGywPADcKDUmAtGxZX2oNliXVSiiIDYPUKMW0VSciL0
mZZoHETyzNXG3Ap5dBrnw/TEpMEVpuCs+Rky5pDJJs156aqhjFah9hRbvBCNqWKJ7uYWs2OGfeSJ
XaFwchshha0YJ5YihSiIkFtF4lRlkpdxdVuiRGYm+TtCWQ7lA20iniTbBQKiue6ZuE10p+iJHmmF
ZXKR5VSlg91SE/3CeR22Ln6I3WGkk+JsU4o+L9oN2SIKko2bHNjLTME18xXUhNzUzA1hu4bVEKf1
SR1QqLtKtBY3dezM6qy6G2fhSd41RHTXDMsuUb7VgJSg44tOxYrEww7G9eEaWkEsHiGGYWpSqXOU
fNOT6DCJGnkcp1Kib3Jpd+o2GnG0J9xQMAIgb7mi/m4j7y6sjW4pGhwxvTohjWGDOL/2KS1nhbpk
hZpoOX/hw5InN2sT8b4R3v+JnmpTKLWkXfong5xe+5BSO6SyqaDCiUTUX2eJpKw8tqwlHzURKWoj
H7XUvsUaS24DSUxNZzVP1g9P85T8Jp14kKL+7LUyNryuBSEhtR40UnuOKZIHDysiECggCAQKCAKB
AoJA1BL5vw9iNfJL236znawQbW8CzIcXobh/h+XFpUvfDfMFD3q4sVfzvPYpJWcdtaOcPKTwexAx
38HtEltu85wihQ+4uvHDIDm0iuaxXxAIL1Qs9VsfxmdCzJ8AEdUp3/FrIfbvhGhEzJEaXTGvXBJn
MS1vOsFBRniiYuVMxYZTiHIWw+QBAgW+FpJzhtzsWWL2HzF7VBTStWxc7t53I3cJRUlBeCIgRWZf
6yErYv1aiEsmdPTKyDVaCqlwUMrbOvTFQHgqIGKplo7oeGt/FvMZLE4iVGjGL/XFN64eCA8FxPCR
c8lYOcdc87IycSFmpXqbo5nRiEhEGlzFcrvtQ0Sb75FYcIWwb4qJxC4+rmd8dx7pCM8QZb9GS0ju
nPYG9dqZ3GoOLbC/6W5N6VExAKnIpm9RsBfgGs1OTC+f11UvOsMTyzFe85PpnuQc9bVkMggrdJUt
Lfl8sOhYBTG3VChw8NaWx3pBOfEGoxSlJHcOPqZcutaCmadXuxwSelMMdJGnpB+TudLErYCAqNYy
IcaF6Maw+qwlNSLMMYSotjoxJyNmCqDR1fISNdxcEZ2iFkeKrhu2PNYLwkN0fpTnCZyUQDoJ8QAf
SCiTPv2Jhv0wxnH+Tn12T3FBCSAe5AJxgAjPCSmaLqrM78ICDAfW8xcjcCME/HGQ/CAFZTqmYigt
f8ooZoTRZ+FSSE4pF+AfhmH/dRW0tPGOmpTn340LiKdYe196KQmxvbB3AqJ82v8aI+prV2AklHl6
zZjFr/o6AG7lM37K2MlARojQ2VyZz6Vp+mt6M28xyUTm5yngT8CzPHT8KMN1GFFNVxitgGHL7HuU
v1UJ7xD1lJkZ+mvGf00JSHkmOcqHV0ZIlM3hG8MgDMGTGZB8sDkNU5KR4G0R8KXH3rRhqD+RGfrg
n5JTtUqRKX3Wh23G35Fs3mJSAiQG4OomjDwB6T6YNojCdCSH1mJk2q+Ep30gplUxylvALhYQxA7b
IGzqD/8DtXzftAmbCzAQsbAgZclLMNI9pwccYUEwSFNtA1zeTn66S5eA5gTb0WrKW0yiPUSZPvUe
EIZlAmAp5vL2mkJLhk+mz8IHKe2sKmIJ9QcFBFFLtG23rVBm9IVbAWIJSAzLoXE1tiN5VXifnjYB
cSoCTTQVZbbI+tyjK7oE+A4BaT/0lbzFXA/cz2gefzilFKMRVGVk/apCS1HXINGi3I1T2hm1gIMQ
br/wCRQQRG2xtfg2puVzffMAXxGgd5KyZSRxXI0VxiL/MWbSbk/wAJMvwiEfjYpE2IIxpjC5+M7O
1s31L+QtZvv/pphd8c99dF3ge+EQXU7GxxI9WjGpiGnx6YBDnHLnl4AElNtfb4zNZ+58BAUEUVuc
2dP9Q3r5TYxO7f0d3AadrEPJbnUGh+Af8CPLhjLESYtU7TrBpy8BPJXyJYOU25WNJd8Pk8trbfl3
sYIf7mbG48wYNeYX01yG0jkT1Yt5KuJLLhmczGcuqtZI2HcsqNx2P30i8LGnNypoKX4GGlFNk37U
xXedu+bVpNUqZq67/AJQQBBVBAcZLuMqJZ/NVFQMny6eBgUEgfAYaIMgECggCAQKCAKBAoJAoIAg
ECggCET94/8BKy92+vpcnnsAAAAASUVORK5CYII=
</FILE>
</FIGURE>
<FIGURE FILENAME="Forest plot.png" FILE_TYPE="PNG" ID="FIG-05" MODIFIED="2024-05-03 16:57:59 +0800" MODIFIED_BY="[Empty name]" NO="5" REF_ID="CMP-005.01" SETTINGS="SHOW_ROB_TABLE:NO;SHOW_RAW_DATA_COLUMNS:YES;SHOW_EFFECT_SIZE_COLUMN:YES;SHOW_MORE_DECIMALS:NO;SHOW_WEIGHT_COLUMN:YES;" SHORT_VERSION_FIGURE="YES" TYPE="FOREST_PLOT">
<CAPTION>
<P>Forest plot of comparison: 5 Hyperthermia-VLBW, outcome: 5.1 New Outcome.</P>
</CAPTION>
<FILE>iVBORw0KGgoAAAANSUhEUgAAAxYAAADgCAMAAACpQwAMAAADAFBMVEUAAADAAAAAwAAAAMDg4ADA
AMAAwMD/gADAwMD/gICA/4CAgP/g4OBAAAAAQAAAAECAgID///8AAAALCwsWFhYhISEsLCw3NzdC
QkJNTU1YWFhjY2Nubm55eXmEhISPj4+ampqlpaWwsLC7u7vGxsbR0dHc3Nzn5+cAAAAAADMAAGYA
AJkAAMwAAP8AMwAAMzMAM2YAM5kAM8wAM/8AZgAAZjMAZmYAZpkAZswAZv8AmQAAmTMAmWYAmZkA
mcwAmf8AzAAAzDMAzGYAzJkAzMwAzP8A/wAA/zMA/2YA/5kA/8wA//8zAAAzADMzAGYzAJkzAMwz
AP8zMwAzMzMzM2YzM5kzM8wzM/8zZgAzZjMzZmYzZpkzZswzZv8zmQAzmTMzmWYzmZkzmcwzmf8z
zAAzzDMzzGYzzJkzzMwzzP8z/wAz/zMz/2Yz/5kz/8wz//9mAABmADNmAGZmAJlmAMxmAP9mMwBm
MzNmM2ZmM5lmM8xmM/9mZgBmZjNmZmZmZplmZsxmZv9mmQBmmTNmmWZmmZlmmcxmmf9mzABmzDNm
zGZmzJlmzMxmzP9m/wBm/zNm/2Zm/5lm/8xm//+ZAACZADOZAGaZAJmZAMyZAP+ZMwCZMzOZM2aZ
M5mZM8yZM/+ZZgCZZjOZZmaZZpmZZsyZZv+ZmQCZmTOZmWaZmZmZmcyZmf+ZzACZzDOZzGaZzJmZ
zMyZzP+Z/wCZ/zOZ/2aZ/5mZ/8yZ///MAADMADPMAGbMAJnMAMzMAP/MMwDMMzPMM2bMM5nMM8zM
M//MZgDMZjPMZmbMZpnMZszMZv/MmQDMmTPMmWbMmZnMmczMmf/MzADMzDPMzGbMzJnMzMzMzP/M
/wDM/zPM/2bM/5nM/8zM////AAD/ADP/AGb/AJn/AMz/AP//MwD/MzP/M2b/M5n/M8z/M///ZgD/
ZjP/Zmb/Zpn/Zsz/Zv//mQD/mTP/mWb/mZn/mcz/mf//zAD/zDP/zGb/zJn/zMz/zP///wD//zP/
/2b//5n//8z///9BjlLGAAAlKElEQVR42u19e3Bc13nfh8feuy8ucBYASVAiTZCw08R1XNM0XyDl
ailLZamO4lSJO04ayf3D0WTq8bRV2cptRnXbyUROnKR52aaTMKpjzdiWNZJGthWZhCUDIIk1iXTS
cTqy8eDDJCgB2AOAWCx2F+D23NfuvXvPfe3j7i7w/STw3r33nO985zvfd8537j3fPW0EEAiEEe0o
AgQCzQKBQLNAINAsEAg0CwRia5tFJqKe9IUFIdoHkEjUjPZIRBDC+ZqSdEJfSBQivcq5Wqyh9EQi
IQihfIlDX7nb6vVtHbM4fViV78dhNv3k8mwNSc8+dO/O9UI072Nt8h+H23fu3bWrxXDuwtGY9uNZ
Vvvh4da1iharb1OaRSIRF04xJX1aOMnk1Mv6mXBeZJeVUWNyoSfwiaEvVkaYnAwl2SEShFRMEGMp
+fLOoTfi/W8M+fkKp3vyjZ54ZOi9kAwHuyW1ORX8Cmh11RKdgA12/6RwKiNItZd6z9hJoasVzaLF
6tuko8VCNNsDXRORZw52wd2jK+kjXVnWeyj9DmQA3g9/UhnhjYmjknWJt2HgYDR8cK98Mcjosf/X
fazgulTkTyAHiSOvFdjvzmz40+yg1LXoSbDm+ejfXkhnSU6tfdfBieiHu1vQLFqsvk1qFnQS1th/
UweAmQPE3npxtXhrCOLA/i9URvjaFEid02ScUZ+cYsR0JO/5WMGCUmQb4+bAjGyZkz+Sb8T6fndV
G9qevfxD1gc8HWOdqIpjMDUpdQsthxarb5OaRVyS4IPS4TcgPHb0d/pLohkD5vmk4MmKCUsGFZca
6vHH4YJ8cVQh2eZjBduUIp+QTDKuWOYhdmB1PXBCrevw50dgEM4/+6U3mXeh4oKU+sEWNIsWq29H
qAllOABX/9M3b27c3MMO6cm1OfEvjr67MQAzkBgYmAnd97lM5L+873t56YJnwj+5ev6mTAo697z4
1MyGTHJ93xOB6J/tvLVeAckKEbz/iQD8o79/PbdPqivM3NojH9S6yqzOnPvS0pnsN/Zc7mE3JM7Y
X2D3N5775g83Ws8sWqy+TWoWv/kXO9/NRnc9c2IkmQ1e+pvpb95av73n6nMzMzOQvrNB4KMwt1aR
WSx+vf9OTs7JqG87cmddIrl9Mri27UOwkPHPLFbfCWfuff/G9Ben9w0e2wUzkV2f+wN2CCl1VdQE
XruTywp7Hvu5fpiRas8uhXd94Y/759dazyxarL5NahZL6VnaMXsm88LcElz8ndXfuxNZjU3/kfzI
omMtmMnduf69cxWZxZ3VW29+Vc45Ozmavf3WV+U2I4WO/K2b7wb8M4uOeC4Q6Iz8D6D/7usCU4OV
+bXgTphR66qqCUSOLKTm/qid6U/X5B9KY9nsmbUcE0nrocXq29aMC8sT4PjEuve3P1trwiOnVgCB
aFqzEAu5+hAWIIdNjnBGZzMyla0XYTQKhCvgUkEEAs0CgUCzQCDQLBCIGptFsiAGxGge+sKGFDar
3lNRURAjSRcpHZGQwb1Vxg8v/UiEz64N1d5Q5VTzkBISQgryiVOm++qZLq+BfB4yCX24QTGjUjKX
2eLFVEQUYnlWrJyWCN0A0RGV1zBru1R5/qC04uKUkPdZqXyvZ82he533womRL7z503929cj9hnda
Nq+4dq0s3V158L+vO6d0xAAMS++beSjjR8HMjJRD+3W9lMTAhB3V3ZVT/Ztzj07DnvefG3vzUk7L
WJbyOo/pAYCVzPZ+UJLIKYuEZVaBy2wxza6Vcy8dWMzm3pd8myUspD91NS+cVbqOr3bc/u0H/335
gpgHzmThy9vn/TYL3+tZz9EiDz8PJ4bPFpe6s798WDzH+hxm+30J2X6kGAVQ4hUYzrA8oeE1LTVA
dzCUlFbMd8sdQjisrZdXE2hxFFboTUh9bCTRy3I9LXUJcVa+zI9xXb4OMn05FiMfFsQQb7HlSCLK
/o0mRgqsD5KpnhLjMtW+kCBELKg+DUqSiCAEz5XdfhUehTH29ygEUk8LJwspVVZfkYUwEjqpxAtw
cDEHuYu2/WxSCEEqJPSmFBmocQkKzsCJScjBDuWxeiHwPPSIyp3M0GI8NLxaTu7SWm8+c2lRo6XU
JZGI1n1pg8/1rKdZdMCBcEZ+tl98FdxzJPxZYFrXx/RfYqz7YCR0UFoeL95WMh8Ijeip3XvtKFP+
I1ep/GthybReXo6jsMT85cNs6Dx8KXfwmejEPnZhY2roKZkf47r8EhT6cixGVzAXO8p79X3i0iFG
9dDl0yfDSwcHJKo/GnpcpZruOsyhGjv4TGSiW06yIuauH3uq7P6fMiEF2F8O/mFgIjpxcq8qq/8g
3z21XIjrhajHcxvwwHO2DXIodJQMHA3O71VkoMYlKChIy1ALcA8yAWbNTzJfLjut3MnBXR6x5UJ6
W9s0qLS6tLoIb9VbrXyuZz3N4q2LcOR0JKW/uwZT1wBegyzjR7LcX4WpaTgGcryCJPWLcPTZ0twC
4NoBZj95mFbcqkzAtF5ejqOwnl28Cj2sHDEHB5Rc8/3FuIrSunw9dPRXO2Ir8DyPapDR7AFhCKYy
8pvCmXk1XQG61l/kUGXlT6lUMx2x/eWxHWPH8vdGb4zcyx8b7ZejNnKqrG7It28ErAOaPn+0L/t5
PXNGVmV/TFxdu3gNVBkU4xIkCPDKIFOWwsXYtsMEvhUJDQT3KcFrxyHOKy4QOXpM7NdorbYXlLpM
Hqq3Wvlcz3qaxaHbn7sIh+/T3z0uL44/MbqRXx+bZ7//WvotxSgozAVuT7Ac/7SUnt19Qoo4CSi/
zOvl5TgKPoYZDoxlF4Jj0xtSKITUfgGJBQn6dfl66OiTD2xMq2FFZVSnBoP57OD0BYnqPYUvJd33
x4586D9z5LyhxARI6P7AvbDKQ0nZgAwF4uIQMzUlamOjWDm12icsp3LwX+EdPXNGVuXsF4eGxDio
MlDjEtROJfmb2dF2SK/NTcIngeams9Nr1+VuZhBS3PIWWd8FGi3yi9uUutRftfyuZz0f0MYfuj2h
hqiNghzENgYpaSx46nj38c9Il9uk37os8cXbn2Bd45iSGiCVgimWKJkqkWfnP5DIJbUEdogHh/YM
BeMPwIvDw4aFGnT2XyeHunjsy/QlpOGmaEH1G0PdQ9+It5moPjD7neQkZ33gAxKfivmuwo2flN/u
lH2oTjY+dIJMNF+UjRPmRs+MBUz9pwH5tbG2TJIplsztqF5kgZVcuq1DOZ9if69keo71y0PZC/AP
NqWq8kxz6lInNKaedTGLYCITn2VsjsqBar3Sx0tEGHyIHb4Gh+ExKUkI9j8Moi5HPP4Lsm7MKp86
GZiA80xjHtlbGg4f3s9ytUPfQ0qXPgiiHTvzY4dH5+FHMNGXKD7hlPgJPf4fb0CHOb1KX4rYa4ef
229FdfQwG+xE2JcvUR2THhc8vkh5VFn5+9mwrlDdNmFyTViXO8f+O87OgjA4m5CfIIuw/yM6R8ui
WxOG1sr7zzLN6RmKTBy/xGomy4DR31tMExJn40MLEBL69oPkcvzWOlzsk1vwp2OPpEgibFF/VZ68
utQLDalnXczih8nuQHfyZ/CV0d1wfmzlNWmGPJ6WtGZqBC7KfsH01XTmSmn5+93xtPBQ8k2gY/9G
cZvaH71EYfhypl0aH+TJxpVM+uoihMW7ijXEV8YXbOYWEFiDQACuXTi9NL6o3ZD4eSu5vGM8as6k
0R+7H0IXlzesqAoy1SuZSLJIdXGkG5bH90YuR3hUT0tUI6P3McqR181dIYgBCIgw+jbMXFnZOy5L
ZGE8Q6RxU4GUl4dOMC9ZHjV0ogcvp+jFV3pVGSxcXukspom07U3/XQiigaXVK2zON9LOzHJJFmz/
+cKO1Qs/sxCtSotXl3qhIfWsHdwsLE9t23bs7+ddkxRD09seGU/zNB9a+EtHLqpd+JXLFTw77F1x
jj7rTWdaXkCbrZ7bP7i910v1+z64vY9754M7Nq9VQM/27R/sqyRjX43SNDvs6vAvm6yebbjtC6Lx
SDSZG4FLBREINAsEAs0CgUCzQCDQLBCIukD/5Q9KSv9aQr1NQX5fox60rAB1e7BlRdvIiGcO7Gsr
rQQmDlRLN4s8EBd0CY99JbP1XeDJWp+IGhn1vZVqjGWAWMPNQhYbdchASimJdlAzUUd1qMIqLGgb
GfHMgava2lIt3SzxQImDVXDyaCUQ27tglrUhEaHWwvGhlbhIVJ7oZZe5LTBcG7Mo62VY6+o6G/WX
IlFS1szUfNEfEMPBu7HRyoeSqpk28k3s0jmzTByvNaqV3Cin9XuLxrzQMJgFkbo5WupQtL7P0O+4
bJKWgBPjlfob3u2Jui2I1K2yCIfRghiOhC9WrktTT9lTWx2sS9FE5487MkYUI5IGVerITlF66oBs
1eWUpnLO8rByMn1tpZoi1lRmUSZx6kGN6uZ3yMrmc9HERdmlm9qoaqvmFnwTr3V3lEdDWmlzjxbG
qTd/Iu63ZInfEwC37gfxPGXxwDRvJmdVrNvBAuGM9rI+iLgcL/iDs/8elBsnp9pCaUWMuXShXKRz
5UF5cKEQFc4tDCM0b7ymymyUGOakpI5PxK1oGxmpMQduqBLtOV0pmXJO7EyJqq4Mr4QSRWPlDDpu
KpZyng/43kqbBriwvLlg4/W4coha1GvCheWIyrxFH3IjbJ0oRMNAKpz4e0iDwNECgUCzQCDQLBAI
nFsgthaW5X9jjTULbZ0ydVyy7+tKTMtICkP0gDGkwCtxzg1iWzbwi6Se4y1KErWIt1B+6xkwRU3o
LriIt2jYYucWHS2IuqiHlKuHacl+Ubp+WIVVJAW15s8rca7e2pWtz0vLcnmKtyjl4cVbqOprFLcp
akJ/wUW8hZ+NZ9MtGPFtbrIOfmI+SJ3MQidMWnxLy12yDz6+NrIO/6HmVNTj8jkXxIlDXlrBij3i
wWrNZ9Q1rw1vPNcC4L/OW669vlcw5ZbWQxcbm9vanGZqGsnWUoKlelIPfNAKxOMwrFBanopUzGsT
NV5rTblLYz9x3XI++VGOg2mlQQS2taPEsNjJVV6P8RZOmkw9DC2UVFhOkyLWHGbRxGhIvIUxcN2t
gXmJt6Be16z75FtvdbRX1HK+9kFqzAGpI/Ha5KUUqEuipZXl1MWUsnImMQajpmZBm82FcgpMaAKr
IIQA8ZjVPg9tpNHj3ILvs6gtw1my76tV2DNQXaAFtf+IgS1xan77UDp3G29hLMjwwzSpsYi34JFw
JzuEJdoI9jLNBIy3aJG5BcLn0bFxuRH2ThQOFo0CxlvgaIFAoFkgEM2KKJoFAlGOm1E0CwTCZBf/
y3rKzdtIwXLltV87J9ixoWfEHJnggrb9rhlu6uVufwtT5AZvYwvTYkPjewv9YpStsb9FlVj2sqrq
N3avWJiF+60PfNw5wf7TfsUyOZEJrqthed1Fvdztb2GK3OBtbGEXVKH7Qa2KbdL9Lby2dO3Q4Ynk
TV1vYdoNiVBi7Iq4YWpWK/nrMVZQuyIIlA0lNWlxD7EUNku+ualsEusDIii4yeGat3q3Uk1Qc1td
dk+SwnuWLZ0ordfSd0UUwGmzIVJ/WbndiaKm/WBNV+hBjSysYu3eeu80vCxM714GW7MoF2DZihqb
brlBa280H6q2ngF1/dXWkj9P7fa3MM823IWR8ApyL+umaaUmR3cbOJoFZ0cRV/rROK+V1NvubOpF
dJEWHva30CKcbDr/srtER7ZyWTfv3KKRMFoFxyw0Z8kkSmOf3DSSpXWJJKyKEM/PqWh/NYtngLWK
iUVYoSyWmxMhqnsSRJtQ3vXZ38KD4rl7kMJ5YOvNgypuReY+qgOtomJ08tzO0uCtnpUOdmEYjfBa
qwspcNg1w0293O1vYdqpwiaUg3IiL0xcuKOE+1tU6lOhhJrQF6y8z8d4i5o7UYiG2kXTEEHgN2ib
BVUGWnhPisDRAoFAs0Ag0CwQCJxbILYw5KVLMT/Nwl20gnExbV2W6JUVaB8l4GInCsfKVEa1fLsI
u3gLPn0tT4mIMTNXumXy0PI6x1v40FabcrRwu/astJi2wn0lPGouVLcThWNlKqNavl2EXbwFP28x
jy5ORC9MrnTL5aHmdY638KGtatPWtuhwmY7Uziw0YVKi9T0Axd151LYmvMLruJRfJe1+Jwov8qhm
fwvudhGVNEZ58GGJME+6PNa0BYr21at/W1UNF+Jbrl7nK5xblGK9jL0MqZNpViOpkmronJDaFUod
t30xKDS4XEepU01qcmzsQ5Y4rFH8snldzUJbEuXQ91DC85LrP8A670Th+gP6nqh6iG0orhV3a54O
DFObAQ0o4c9XrK9tgllFzH+zICYvjzbDTmsac9T5TTCpB1W3MxbX+1u497qsyWCn77cTBcWpWWlS
t5k7oFo8KLPykSynlrWTol0EDLZVZWh391SANlrStIWoOg8rLmMmaJXmiVZR49FCc5Alr7pslwVj
5IBfXx1y8O8r3OaidlQd4i0c87i4a7+/Ba8lGtRWmwAYb9H0Lpmnzh7jLersRCEaYxet6BVuFScK
0SDg/hY4WiAQaBYIBJoFAoFmgUBsyil3ceV+WfgAb82+77B9wF/zeAtjGAR1+liy4cRFvIX9Nhe6
4jhvsGk5T673t2h0E1aIZb8WQlmYhbaax7ASiL9m33+rsCyYmpmtmqoxDMKBKjWeuIi3sN/mghLT
tx1peStVsr9F/Zuw8sfD37a511G3587EnVkYuijuYv2GdTOkQaV5UCD3gQzEZe08fMvWRTn1b8LK
Sdu9zltugNq1/NyCkgZTLyYhNWeKG1BB6RZ7ZxeL+e5DmeItwPr73/Z72DXWAGr/YdWKq+ku3kJz
mSh4DZ8ilp+jpo7VaHQTtuSUW5tbtOBg0bhNGyjXI3IbDqXb+o8SV0UQvfGZrBFRB7No6p7GeqdV
WrftXd1Q5jDgPMvwGkJozuBufoKDRc3nFi1hFZ62e6iHC1URAxa7XbgpwmpjDIpW4cvcgrtYv2Fr
9h0KrnG8hYf9LTgK6BhvoQmTvzmFKZTCUIQxh5f9LRrdhK0EjLdoyrlSxSMYxlvU24lCNMQuGpgb
4WbKjfAfGG+BowUCgXMLBMKMZe0k1kRM4WiBQKBZIBAep9zaUn7rnaIbtoLf8rPlVXFSJVVqvOll
fwt9BnAKu6Dmz5pz83K2A98E8RaNNgtqiLcAK0VoSBCG1bdwq+OkOqr6SA/wtr8FWGXlhV0Uz6hN
XvWr2rQpWosvKj46XKQhjTQLnTSp2u9I68+KPSA0NgiDElcCIzWnSpwsC+rfJThe49WjeUJmiIsp
dzMNYe0WFVACvbRwr/Kwr0bAXQ/nNRihin6z2hfSNZbAlovD8Gu0IJTTp5DmDsJQy9ZWBHne38IV
VXC7B4Xm31Pv289QO0+CS60sZMNiJzNcLFi1E0VaVmSaw0zqQtW+7yalRXzFPsSjeapZLWMmiA1B
Xdw5om5Tbm8juX/dj7N61pGq1baT1GL/Ls8upyu/31hgU7eWB8hv8VpuqSBtcjn74cbzp+VKFAR1
87SlKg+quAerIbLDVcgGulA1nlsYBne98JtsBb+RoVqFdHvYGMIU+OB+fwv7mAkOYZ1W24dsNGtr
tQyc10Rh59JcY6DzJ6haEM3mRHU6Du5oFS3kG+IzWj/MAk2iQag07AIbzKcpNwKBZoFAINAsEAg0
CwQCzQKBQLNAINAsEAg0CwQCzQKBQLNAINAsEAg0CwQCzQKBQLNAINAsEAi/kOr+tNiV8rtU/GI5
oglgFZ2XJ5n5ngWA3d87gaMFAiHhfGjl5jwwq4Cb//jTvg4ZOFogmnO0kAYKw4Wfv/uDQ2gWiK1s
Fr0reWYUkv8kQTv2v3Yg7rcTlZBR5CukuyEfzoUgXxDEQhJSSspuoQsgGtfSi2IhL6U95Yel9UYE
MSoNq6lPM+7yCkOpqCgwHqpCJFE6EFEM9ULSIBcFUfY7yUqL5SEfE4RoUu7fCjJPROhmCUYcyukL
iUI0r5O7KlvlglYGFOuWZ+kjvVpPWmRJLTMZFYSnU2Dis0Wn2V17fjo73wOw0CPZROk4+3BftNcP
DjpK2j8zMwDDM9qvI7uLpwMgnaYeFLLtJ8994tbvZk+/mXx7hl279vsb+cBdpaGe+PGtU9fn8yzt
3Nq7z9Wd78Kvz7w9nn0d4EtBxl3ufTJDe5cWxGPX26og29d2WKpsPiYdMg+kaGB9/ds7H/vSzIw+
1eyXpdtnT3z55Q8vZsnB1MvTz0iFkuMLgYOF7xTSn7qaF846lHSvcO3cgVROlvvM/37zQ5dU2cry
HtbKkFjaKdcttrEt9dGpdSWzWt9SmWdP/N8eOJOdUZqq9TCgY3vkW8PJd9gxw/tbXU7Ff3CuEVPu
mCDGQGCdFiTDgnAqo17eN9QJIpw4ADn4F/BF6cpGfwF6VLP688lQ/MTwqnR659j++ssxc3ZOhDNM
gYekXzuUL5i8ClOTEKqG7Ac25MMj9+SheywVyGZgA/5bWapfk2//c4hNMWHkYDKmFJqDqSnGQyHw
PPSITiWtZfvfhpxynvzY6NOabI1lMKwrdUtn53eAZvE7il9sUcsUITSly9zSOHjvsn2CxxrxJKr7
YCR0sIuJeBg++re5dPaXtYEbJlmzML/lHmupz4jhFHT0tedzU8rdM/C2RqATsr6Ib0LSkk5ZhBuQ
kTySCxCPQ6EamuO3FT1dVqhGAhHmJUFaCBkeg4zfkv69AIek0goQPwSyDhek4i/Ak3lIZaddFLZf
k/7HjgX7FdluFG8m39KGFVa3iORtif/k4i31mlrfUpkFKXNhc5hFaHXtPY/KPhPnr+/+aCbVCLPI
wNS0qtgZ6IrB+aJZxJnGD4YkZRwbDR/ZDcElcbu4LyBPJYagOBe6q2vceo4XpyEM+bD8wbDCxZXo
IQLHFTWqAmmlFisBuU5DwtnDBNrH0t89usec6riilvJw1abIQMa3IqGB4D5p3uUwPUrDa4ornR27
BopsS82xoj11kep2WJLx7MSx3bprh4iuzByEBjeLWQAElsf29UvzCWmmrT8G9r2bDvg85S6C9T+K
bp1/dj0K2nsUqeVvjqd7xp5gA/qhKTZkLOZmMjO/uip7TmNQtOF4dZrpErPdQ3+Xgu6I/GN1LTDJ
VGPQqkaVYuox+CSsZAMHgDORH1WkMqZYhywDhieB5qaz02vX15ys4pePf+4h+ezHx8S4JNtDkmzN
lqrUjcl1GtSphVbfUpmp8c9mB9tg84CuRcPq5HpBu7Z7LUv9eRDFVaJUUr18Gm6+XZrkMsWPp7Or
ha/r3AAhPhkoKJ7T+4rZ4YH6883m9p9nA8XhX0xIkyDVbm9CKgW1Uw5Z75/Xas8RXVIqrb0orzap
+Jvs5JVMz7F+h747eff57yhWAafkmUI8/bpBtga0WV1Ty+xJn03/dcememYbWJl7eWfp58698yv9
vhVuNosg7H+YTeHG5A4yW5o9C7ANIkKeHBcgJM6GWDp2+20Yyz8p3Q2PzqUyiah0ug3G6893T2FF
GsaGh4elSVBY6BuUeZ4YlB4W1MrJhcFBCLDa9oZ4E3kBHpZKE2D/I0yvEwnGwOAEfJfd+a11uNjn
MGp9pO1aCJSH3xts1gaabI1gt9W6BcXZQSZz5Qmseq1UZkjsyxwPwuZC/FPZtfvlIaP3vvdml+I+
Fm1uvJmr6cyVJVgc6YbFsb2laUIn7ID5zkhmgsJy+97uKzOMW+iHUPhb0t25WKi/+4rs6F8GH9y/
7NAjuof04cBS+sI1uJY8vXJhoWZlLF1dSSdvwHLHctcBznPP88nVlSsLMH8lnU7Kb6NmLqycTjIR
jLQHpHmXg80d+zWtAhvyvEyVrdmRU+p2t33vCmsWZQhT6yuXeVcqM9q+1P1/UrDp0J+ee8/OHQNr
q/P+luv+LXdql7jkKmEsdzsOiMqRAOvP2o//5dlKszZ1lZuMbQ+LPzJkzVW6UCiFql0NhLaC5SuI
SMiu3xSgRV9etNb+FkZ1X3NpPhnU7Kpgp9npdKU5EVU+iUIg0CwQCASaBQKBZoFAoFkgEFVD9yRK
2xVd+1l8dOu062ddN72lGk81LkXb3hp3YUTYmgVpyl2diWoatA7WJtcX9x1HuHKiKKWS3lD1rOwy
lG6wNNyUtR4wSJ3GChwpEI6jhVELCTsY9FH/QzuX05hS1sEqaq3AaA+IiqfcHOUhVK/+pOVVjaIP
hXA1Wpg8cM4ParaW1jQLgnMLhEezkF0j7mhAOANLnfQL1RbRXE6UaViQxoTi/AJsRo9WcaFQARAu
RwvNIZIm0/IPs59U5jPJKVvRiSL43gLBA35sE9EEaLZ4C1z8gUCgWSAQaBYIBJoFwjNoE1CAbzcD
ExTNAoHA0QKB8AL9ews1BMF1nIV5FDIvpaCGYAkqvwbhJymeFSMs9HzQslw6OgpR8/uHcrrKQceg
HTfFAy493+pmUTUIz1CMSwuJyQssJVHPCMdTpMSyLOkWL0zJRLe0MlhPhM9N6UDJZreKpphcNAUT
Tmah9KuyVqjLnYqnUgeqrpVSbug6V+kXLabXVFU51/pdyl2XW2ZV+i5d0d0y3fSkqnxrLVG3T7vp
UXWVa9Bv0KZgwsEszBEXxg4UyiIuSj0zUT0a07pCzb+i+gWIxEI3DY5OaSGWPlPRQzKKgzo3NFEH
JLDgpg7yRrS0E0Xd9SiE2nU1hOt2EOORWMxIKD/EA3imZhhS1LvEpi/hLIAivEronT55URjFdVNb
2iy0qH+dfVB3rlw1jh2pPo8rEpVEEBL+gwTElpxyE2eFI+71kqNUFm5L+bMwV5lc03WXyzSL2eSr
z0kTUGg6JjqdddmkU5R7gxKd864/pcRtJfjaSzmZrPTcC11+LhwYEBZmYYi4KDrgyqkag2F01HW/
qGEm7CKggWhPsZRPiJRZoyHkAzgFWj4/NdEtXbDRfWNa5YHxZp9bmF7wuO4bKO+zYg14jlTJR78M
ecqzVhRv4eST1ESLXDcN8U4XhwSuQIqPF12ql06U1XUdVXY8tPjiyn3DGvKYsnpe/EEp9cUq3HuE
tC7WtsXtxNfeviZjRU3zeH7LTWqQorZzKOKdLJpGjRuQ+F1gtdkd8uBSQQQCzQKBQLNAINAsEIha
wHp/C+OU3dsjNNN6CWp6+q9bxMorlRsroeX0El9hGW2B0Gafxfc5Xj+bpXsT1Dz1qCQPsX9vQa3W
YHuseblZ8OKT7F4tW8RKGGi5zWM+IBAVOFHqXhWlbS70W1hQbccU3m4X5n0uNCL6mxpdammNpjVZ
qMyIBjlRZd2uPpitLPQCbHa7MCq5IXJDH5+hj3qw86YsRi9veQyjJloYohKz4Pba/GvG2AriWkG5
AQ7lkxHjmWFq4hhfwbcobG5E5WZBvc5gqLXqufiuOeUbHyWGM2K53YzryRVBu0BUbhYlf96lx2EM
wqaW44KHqAdPAwDxxiSiQUjFW3nKrc6jPbnqNvF8nAGD8gYLIoNPzYoZXR70oOqHhAQvyfnX71OP
I0ExNCKlK0tZo2IAMmEhlOEUUM1oUfYslxrjLcD8yxiUYXBVDJl0ERtQ/DoIBc5bCNOjdE/xFcY8
xgPOuCvCcE2SH1Wu930tOt/7tb45KWGiDsXA7EB4PkOi8+YCKhstiNYFlw6kOLVVf5f66WIO3R1C
1Jk30Scjegqg0SWl/p6YRwEoy0Oc/CGrPDwKiErQFxLEc3AqD/kgJCNCOCn1x/JfousUZARlDFB6
8nNCOA+QD4vhFOu9hcCpEanvlu+tHp2H+aMZy2JGTgliNwTzkAxBPiJE8qViukWVllZMXJS5YNdZ
ymheubozNA+h0FrtnagmRlUTZxwsqsHdSG7xKfjudtghwEfEXFDXE3d8HWLR7BsPFS985s6rPayx
xGxwD0DXd/MvfYx17kr3vv4Y++exvGUxD7+UC2dAeAseFqBHyL2i82henIVumZaGhVmZC3a9ZzEn
9CgXg1Psn6ncljKLqubOaBUVTy7Yv2usEx6CvjxkRQhOwqROsyfjIOZG3p8tdUDxA+zH+pScqvNk
JlPqvAvSzDt+z7KYTAjoELzzOqy/BtkpOBAsJTgQhw4DrfW4zAW7ng1AKqsvoG1rmQWiAXOLYamj
X+iKhAB+sg735mAobtBspoi0kOjvLV4IQPxBgGMsVQHgZ5HunX1FvW9LSU+l2i2LSXVF/y0zjj+B
T56Qi3nQUMzPIh9XaGnFFJTrQ4x2QSngSbmAJ9AsEH7g12E+ylSwg3TIuq1qdkrT0PQ74ZVi2iSk
fgAwxlKdYFlWZ7+yXNT7L7wC3bHBgGUxu9rm/pDlCXTFAEYZgWFDMfHVFxRaMvKQUkeFMUY7pxQQ
2w9d3ftfQLNA+IEL389IborwoTmA8R/DfqbZY5mU5pgGM/FXN4ppH4IJkZlKCAbHAULx+L8qyDou
4X8+1ff/1letp4iFQEaaTrz84b8CyA7CBCtzZCS1V72r0lLRC4OqRyXOAokop88fmZ3PZn6KZoHw
A0sP7JL05d3RDMCNh8XsDYDFrp3qPBe2xQXdhqkdgV+6xkaHHiHDrr1xWOhi44ywU741t+3u3nS0
27KYyMpOaXIQG51kc4ds4JfWGZ2T/S+pd1Vamv4K2R+pk+/3Cmsh5XTupf2RwPffW0VNcQNiRO0n
6MMudhTunVeT1quYagpAs0DUHGIhJ7h7PCpAFY9RhbasYzEsDZoFAlET4NwCgUCzQCDQLBAINAsE
As0CgUCzQCD8wf8HBk9VoqQxrcMAAAAASUVORK5CYII=
</FILE>
</FIGURE>
<FIGURE FILENAME="Forest plot.png" FILE_TYPE="PNG" ID="FIG-06" MODIFIED="2024-05-03 17:11:17 +0800" MODIFIED_BY="[Empty name]" NO="6" REF_ID="CMP-006.01" SETTINGS="SHOW_ROB_TABLE:NO;SHOW_RAW_DATA_COLUMNS:YES;SHOW_EFFECT_SIZE_COLUMN:YES;SHOW_MORE_DECIMALS:NO;SHOW_WEIGHT_COLUMN:YES;" SHORT_VERSION_FIGURE="YES" TYPE="FOREST_PLOT">
<CAPTION>
<P>Forest plot of comparison: 6 Hyperthermia-ELBW, outcome: 6.1 New Outcome.</P>
</CAPTION>
<FILE>iVBORw0KGgoAAAANSUhEUgAAAw8AAACwCAMAAAB+dqLZAAADAFBMVEUAAADAAAAAwAAAAMDg4ADA
AMAAwMD/gADAwMD/gICA/4CAgP/g4OBAAAAAQAAAAECAgID///8AAAALCwsWFhYhISEsLCw3NzdC
QkJNTU1YWFhjY2Nubm55eXmEhISPj4+ampqlpaWwsLC7u7vGxsbR0dHc3Nzn5+cAAAAAADMAAGYA
AJkAAMwAAP8AMwAAMzMAM2YAM5kAM8wAM/8AZgAAZjMAZmYAZpkAZswAZv8AmQAAmTMAmWYAmZkA
mcwAmf8AzAAAzDMAzGYAzJkAzMwAzP8A/wAA/zMA/2YA/5kA/8wA//8zAAAzADMzAGYzAJkzAMwz
AP8zMwAzMzMzM2YzM5kzM8wzM/8zZgAzZjMzZmYzZpkzZswzZv8zmQAzmTMzmWYzmZkzmcwzmf8z
zAAzzDMzzGYzzJkzzMwzzP8z/wAz/zMz/2Yz/5kz/8wz//9mAABmADNmAGZmAJlmAMxmAP9mMwBm
MzNmM2ZmM5lmM8xmM/9mZgBmZjNmZmZmZplmZsxmZv9mmQBmmTNmmWZmmZlmmcxmmf9mzABmzDNm
zGZmzJlmzMxmzP9m/wBm/zNm/2Zm/5lm/8xm//+ZAACZADOZAGaZAJmZAMyZAP+ZMwCZMzOZM2aZ
M5mZM8yZM/+ZZgCZZjOZZmaZZpmZZsyZZv+ZmQCZmTOZmWaZmZmZmcyZmf+ZzACZzDOZzGaZzJmZ
zMyZzP+Z/wCZ/zOZ/2aZ/5mZ/8yZ///MAADMADPMAGbMAJnMAMzMAP/MMwDMMzPMM2bMM5nMM8zM
M//MZgDMZjPMZmbMZpnMZszMZv/MmQDMmTPMmWbMmZnMmczMmf/MzADMzDPMzGbMzJnMzMzMzP/M
/wDM/zPM/2bM/5nM/8zM////AAD/ADP/AGb/AJn/AMz/AP//MwD/MzP/M2b/M5n/M8z/M///ZgD/
ZjP/Zmb/Zpn/Zsz/Zv//mQD/mTP/mWb/mZn/mcz/mf//zAD/zDP/zGb/zJn/zMz/zP///wD//zP/
/2b//5n//8z///9BjlLGAAAho0lEQVR42u19DXBbx3XuIQHciz+CWJCURFpiBJF12qaJXxXFkkjR
egbVOKrccZO69UzT1E4606dOx+N2mjrPftPnpM9+Y7lxJ5nkJbHSVk3idBLbySSq3bi2xFghIYmo
yPS5dV9tk4R+LFESSSz/QPxcknh7/4B7gQvgAgRAkDqfBF7c3bNn9+zu2T27dw9uAwEEAqGgEasA
gUB9QCBQHxAI1AcEAvUBgdjE+hBzKV/anBznbgMIBCrGe9DFcU6hoiwLoc3Bc65W+buSpS7nQCDA
cQ4hU7qalawKUOu2oLBqbQC0OtZV2I2jD0f2Kp3p4zAZfWh+soKsJw+tXr+Ucgs1kkT4OCxeX1ko
JMFAcm6/R715gkk+MLBB1UGs28nUHwsFhT29d0m9+dD+dRW2LvUhEPBxh1kNfpbr94gjBs8GGJ4F
y/PE2EyL7YHeZ8tjTPodIXZx2SHi4XhPRAre1vuar/213lo9iiFjEZvP3fsLEHLYvaJ+HLY/B6qc
KpEDViDEZsLDMU6UXBwyPTzn2XD68Cyr25bXxrwgOHmxgkNOSebBw1y/M6QS9cEyi+d4R0ZYue1R
H2TMuBMt0DzqemxPMyzsX4zua06wYUMeXSEG8AH4SnmMV0b3i2rFXwP/Hrdzz04p0M74sf/LtZof
RAnegSQE9r+8yu6tCecfsossZ9rMAAsc/OdkNPGJpCJ58x6He493o+nDV9S6bdnnXBGHpH0vp9jl
1xJDz+87mDaSwArN9qRn/yNpYUddI3uaUR8U0DGIs3/ju4HpAXjOvJSeT6EXfMD+p8pjfHEcxCF4
zMe4j40zZhqWqzUSLiVn18BKsvuiqJwwRqWIjJyBwBPnzzC1afbAKTVZD0yMiZq0sZBSm4u15kVp
MNgdloLvevWlmCrsh0JzsGTxLMK31GSMekJqe9QHET6xu9wtXn4fnMH9/7s90w+CwIycCDxUNmNR
k3xii9x/P5yWAodklg01Eq5Bzu5BUQ9ZQeCAfNHKOfCFQeiGU08su5ktoeC0TLbhoNStIqUis6u7
5zsdP1OE/dehlQUgH1yZUMYntaVWal9Yi6MOa9API5974crKlU52iY7Fp/i/2X9zxQ9hCPj9Ycdt
j8dc/+P2nwhiQMmM3xk5dUViBdbOl46GVySWy7setLn/z7ary2WwLAP27Q/a4BfffDW5S5QTwlc7
pYsip1TM8Imvzz2a+H7n+YdZhFgq9rHt+P4xVisbTBvEuoXP3z4pXOsc+a1TEFZkjr3++FsHn1KE
jTXd+WhitfO8NSOsVayT28dQH+Ru+9/+ZtvNhLvjsb7BUMJ+7vmJF64us/o8Fg6HIXp9hcBBmIqX
pQ+z322/npRSMu5N+64viyy3jNnjTb8KM7Ha6IN3zBmbC1yeeHZiV3dPBzB1fPyv2UWRU+4i8PL1
ZILrvO/97RAWJWdBzo6/+sq26fgG04ctY47YqvfSgsXV8fjfMykVmZ1np+a631OFjU8u+4Qdf/El
Sdh3LCxIaXu0l5TJcnF4BsIXokdG5uBnofmtw25mTmyXomzRhrnocPBkmfJGzymbeeHd0Tlmo4uY
arK5ls6dvVoj4aY8De5tlqZ2oOfuFet/+fzil9lFkVMF1+edDe4UR1DX0G3S0ufC0uLI7Eazlqaa
rC4XRG0wMxy1iCvDc0dEmedCc+5zC2kqR++S4+y8KOzsoLRloLR9zdFQj+e9A1B0A7r1Lx6pNOPB
w4uAuMVRl/rAp5LVYcxBEpscUQDWeixU1cxG1AbEhlw/IBCoDwgE6gMCgfqAQNS3PoRSvI13C9Dm
1FEUOIwecfMc7wqZoCyKgATDqKzyGNEPuoyLW4Brq6N8rgJEuAAXASFwOCde+aZJK/Nl9RrQHv9P
p5CzNCxlOlBIcXwqBBGZ1ss1A7h9qhw8nxKy0x8WD0k4uNYa96aay1lxaJ5P/0Pf4DNvvPuxkX3b
dQ9pCzyz7VicW1i8+y+Xi1MWhR8GxCfFRsgqj4xwWEyh3l3KkOgKUYjrjvK5Pn/i3gno/MCJ4Bvn
kmrCLMpLukL7AZ4/wbWDHCeRpDlKZQTDUqZpGvtPPHD16cSRN0Jvi4QXv7gi2OSHWcKDb109fGk6
+/BK5+cS8PW9U7TG+lBzOas5PwjwS9A3cDx9Ap19BCd/AsAuKb2kOKLPAMj+AwyPsjSOgbhKDeC1
O0IQcvZ7pZHAyQZ2T7+o5AqB6teQD60BcVR1BVpZqs9GRHKWv1QevW+ABhJ/yTdCPj9vQDIYEB/6
ugODKZ7zSFwP8z6Ja5uD41x5uH4WZBIXx9lPZEWfhHshyD73gi3yWa4/FVHq6jmpEgYd/fIxfi3O
noTlswVH1jbOzoZ0W0jxy1D8BGTw0LcbkvAbIHl9rLSnoEUZx7425vD1DSxlszu3JLTFz86leYl+
FGKzVf10To3lrKY+WGC3Mybt0acf4rbscz4ilrKNdXxe7O97XA7pVDp/TU682zGo5bb68n7W6/eN
yOPSzBw07xl1f1hzZl/ya8iL6fN7BRD2nkvuecw9ukuskfHeo1J59L4BGcj8Jd8I+fy8Ade+c3cy
rneeP9LvnNvjF7n+S+/9Ctdo814Drp49j7lGvRLJIp+81HM0K/6rrJJs7JOE//CPukf7dyp19Wey
rTKf8mkrUULsqyAUPqs9Ze/x7trvvFPxy1D8BGRIJ2JXYRke5p0RsLQ1CslxOeZReNuI2URj0x5Y
UH08ZD8KFvzqfLX7U43lrKY+nDkL+464ItpY+cz6y5BgTS8+ufsd8VR6D0j+AwzzZ2H/E5n1A5vg
djPFEWBCtqBiNkY7rjuzL/k15F9BnIQWlg+fhN1yqun2tJ+Dp+1pg9FBw19/fl7L1c54tgDXC+Mx
6VFfeFqhS0Hz8ksGXFn+4wrXmMXTle1rEewRVocuD64KPUPtkhdFUqmry1L0ZZuBZ5Gvp7XXpy2V
voxS5Z2NLfFh1S9D8ROQYYVuh3gcPTjk3LcD7HP8Fn6XTTpZILlu5KLd3pNw2uABmVfaj+IDtmr3
pxrLWc31wzdvdh/bsf1Pl5UTt+LnIBw95of/eTUVt14R7bh/62T3Z1b8II+Ylpv/Pbxj+5OCQu0X
qQMjls6jFvmO9Q0xQfeYlsD4xLJs6X/pkZWbX75y5Zn3vfACXGbZXAZ/p3QC2DPR0/6FRVuO0anh
T+64Mv5DmTqL67XRt+KWwD/+cSfjekkqvML1p0/1tI+GYzlcG94nlVP87v0v7zm2ZnF13BbZP/mk
c/9sx/WkRWR6cZXFW8SiyGL736dPwLi+2X3ptje7Vbt6IBzOsqvZ7TH33s7hvwSJ45kVueoVmht/
lnBdenBEWPnmtRcurcRXJo9dmTzbIFakePbVaO2W8MP/E9tL4nXqf11xbX1fWG22aq4fai1nNfdb
fYeujSpOYkMguZEFISKO/kcPeA88rMxnIW0S3+y1B9hgGJSpASIRGGdEoUiGPfv+U5FdSCUoOLrY
ezt77b674KWBAd3ZCjr5qVBvs1HxJf4ionCFz8P1+73e3u/7GnK43jX5SmjM4BDfXWI5Ze+gJbj8
Tna0VTKXrGyEs4LEVEjXTV7YGpJBW86Iqd+ti/HBjwigFLNBW1e+aGIp9d0MaRfnG7Ol5LLcXqA+
FV5H4EptrI31krMq+mAPxHyTbBUxJLkztbZK65vuQ+zyHdgL90kjI3R9FHhNCp/vl6VOMSnv7PlH
2bRsg3t2qhQcfLSLpWqEtkPSPekGvlBxpoN7h6bhX2C0LZDesBTL47j/zy+DJZde4S/6zDXC+7vy
cR3aG5xmGe8SMlyD4l7A/bPUiCvLvwvsCtem0Zw2hwMwxf4dYN/s0D0ZcMprwa6PaGwqyNL88wee
ES8Dmt+OyOoypPe8M2VlHLvEzYtTMOpP07g4gRzgwMFPOkDcyUi8DUHhITHGOTQViQXceQRnvFql
jZBEV622mNZFzqrow89CXps39B48N7QDTgUXXxaXv/KZ9fFBOCu5LU6MRGMXMqfSF4aj3KHQG0CD
n5FNmcZ7z1EYOB9rFGcEyVa8EIuOzIKTX5DVQPJryL9+AFscbDa4ePrI3HD6pL9YnjN634DMgkXh
H9wOyvl5Q66cxPVCzBVKcxXP2c8P73SddxlxPSJyFf0OnEHXqzkrwiHgbWDjYehtCF9Y3Dks1cjM
cIyIM6UMxWdBq0Sfz8lnSLe51n+O0vP9bYpfhuInINNMW12xUQrzjTu9F8Ki+307OJwvSmXxONq9
F/LtqzJe84yX4kdRmwliPeSsHMyc9440NfW8OW2aJe+YaLpnOGrU5WGj/oqQObFTv32+lB3Bto8f
L0oz/LfHN3zNbDY5t9yxpZQHna1td2xpM4y5Y+vmVQdo2bLljraSUrS2Voam3lFIht+qMzkb8H0o
iHVEoM4sBjzPh0CgPiAQqA8IBOoDAoH6gECUDu3va0hPOwi7ksx/Y+gjqJRKvSiR6l2lUJhfuugl
5pqXXidEpWXJyYYYV2w6zLAhlEDjuFo0yWbXB7kKSabS8tYeyW4Xpc0oUbpm+q6SHacAP6XxS801
Lz01kqx6ClEMpLzaqm6T3DL2EtV8oUDFv1IQlS5U+qfe5TSWUuO1r3e1qUnleFWQY96erla2VJ1U
7bqaClfqO7ch1DttW0BdNclGnx/ydA0KRDfakEKjzXrVumo9VKQA66PNlBBd3erCjBuicFusc5Ns
eH2gBpVHcsKIscmUO8uQddGKipoEihBVlIUULi8xaAhipp/XTZNs/PWD6aVokTF2HYxVUnF+lFRZ
FiOFoGlbipiqelqSNIg12EsFJ/iSFoU1WT1sDmQWLnk2nIAWGQaw41duPW3emCg0NW8C0JrIQmie
vGmRktH8Fb5pm2Td1w/6diPaO6UhqbyxnRNdUePFHL9Scy1Cr0QTWv09JjUP2TzT55vdudWqJ+p6
IKeANWmSTQk8741YT+B5bwRic64fEAjUBwQC9QGBuBVgxSpA1COUX5r14PyAQNTJ/JC7Qy0/C62D
I/ZFOGdKU6IDBDERb5y3gXOEQp3/eF2aOMdhQzqrl2aVCSY5adNB2gJQIOvYOJtUH4zPSRo3bY2P
2BfhnI4mJWtZ8fj81ZLlHKFS03yH9DLEuQ4bxOjwMM1NSw0LoH/Ivd7+D4G1k/6oZE55MVCmPijP
RolmeJG+i81LldErT8ejRB3wqgRiKrrU5qaElp0/WasUYmGJeWlJdpFJfvoaN84aemCx53G1flzX
aFTvbLghVB11SNqFlOTvPfUyD2c7xqxNyzIDPzWnXWatsDXQGBludG1SIvLvL2XZmCTbB45obIEa
H7Ev3IGo6iBQBZOgkAdzzqkg+XRR3nrIZkQLOnAXJqXq8SZq7oAr+j+UrA8kv0ltaoxctyP2ROf5
XVkNJKYWNlpq835JhQgpKUxKCtlc9dQ4ZcBTH/pQwrRb47pdj6akRRfxhtQFliUFJ9ccOlq22Oj/
sPb1g9SKOT8lk21NUVJoQl4ndaiOpwJbMYF5dShMnVeFCtDpOJbkFIf+D5WYH1RbOHP+XjPQZRnK
NT5iTwvvnlfVU8GYq74CtB2QkoxrgmEaSgxZZ1jR3KcaWaWgpJDM6P9QLkr3f8CZuNbzn6ka36DN
suH9H1AdqrdWWbfUiDLW08X3WhBrMMrWVuX12yz6V8B76rwZ8DwfAoH6gECgPiAQqA8IRFnracV7
gBZ4Eq0/WF/19yMYF8IgUl5TlnyO09xbJfI/3tJF6k4FE7PZUp3fhik3CP1x3uL+D7Vspk2kDzT7
/Q/GnTJzsL4G70fQd7+80Ld6STpW/K0SxixzIqnmVTKUmM0258BkETcIyH5iXdz/YY3NtMatXEtB
Zj8okRupoT5oapMqD1ipcj6DGv2qdy3ej5ApEzXRt6HEFicmNYaajSTlSlcGaQG3hoo20xqbd74g
s3p7HmfNI33mnVmZu/UEgSqog8neR8xG0tL9kpROXcRu0+ocNXzjAKLy+kCowWBCsl2SKal+N6wh
KlhyedQo4v+QV93NFsSANN+PgG+iZlqX+YFglVVgDivF/8HUq6x0nLB5qorGUhdOdTrulFsQSsqO
Ne3HUzAHaqLaixDh9FAdfTCzu4DWUmWnFNnDgZohyjdooTrUYP2QDsnayNMf+lf3vjfqznblSk41
3gb5/R80Fa1bBuRxg8hxeTBKayRDPTWTZ0P1iAazGzeI9Z6w1mDa1S/qfr81x1hCddgIFhz6P9RC
H1AXar6gKLMxsKVqtJ5GIFAfEAjUBwQC9QGBQKA+IBCoDwgE6gMCgfqAQKA+IBCoDwgE6gMCgfqA
QKA+IBCoDwgE6gNi80MY9HocZywWq9Ptm4zUSaEa8OA8ouaasNwhrAqr0/Jdy4z4d0ujrdHaOI3z
A+LWQSTm/bKDsyzGJ65cvan2fUkd4Ob1K5fG37VwDo+3VcD5AbG50fbMnywvb/2/JqlbrY026w3b
OpTT4sC2QlRzSrj3h3FH4/TM92bnF2+0xBQTqcjVMbUwR5NNVvsXz9OFY+tkLwUkpFXUoYmQLicc
IKQ4PhWCiEzp5ZoB3D6VnudTgkh7uLZTjpOVTnBznCsEgpPnXBWYbNscPOcWQJDFDLl5zpPF1c0y
VcIFD8e5Q5JZzGrHHQHCeRnBYAH+roABH7kFIMLuUtJdm5MTSzHokmSTEdK0UYhnX9pcHO8UQNNw
dbNIaCMeh93S8CsLs5M3WsTOzkyjkq5TN97703C8wco5XaS19vNDOOyHgbB6t29H+qsfxK+Ru7lE
Y/+JB64+nTjyRujtMAu7+MUVwbYgS//gW1cPX5oWGO1U/GbtVFpo2sdK17R39ubdTwru/Sd+9OHp
tSvEauriUwdnhOTtkpjH+77xow/PJjTxk9/YC+lwsifyo4nHGlgwOTBj25N6JRX99IjAHc+vbQ17
IZzLR6roAdg5N8P3SHefuXDpxO4Z4XvL0cnhpxShfrDtvq+HlYZ5QUzc+MmJyH/92EjYD+H60YRk
m8Xa9957dG5hcQlAHPPX8lmKLszTyKGbNuH0c/PP1H497eF4D3BstIIQG6EOK1MY7Oq1Ag99uyEJ
vwHPiiEr7SloUfTpa2MOX9/Akvj1ek9X7er+noPi32WYdrA/q9A3zS5rRjzRvgACbJV/feTXwTPO
hNbgk6ua8CSMeUCqhSSMj8NJSNm+BS18fu4fXDXko+AkjI/Jd19NtL/NShFL2nhQdXwl8/NeQo/4
d/H49DJcqbOp4XuphtT4TGV5nkvd7b7/tqr/uFmuPnj3uBx7mlmLDMDBf05GE59Q6x/GoAEibPRk
Xe5h3hkBS1ujkByXYx+Ft1UGVkjUrupDJ8W/CWgdZCpsg1gr2CvCt4vVzCrEbMz8Og13+iCljRy+
Kv5VwlPguxOkjs2++VjoQwJEEhP5Wcupc/goOC0ySaVLIb1NZBc0pBvhqFjzkq19Xg6yHzl3sr7U
wfbpucX45VS8y7v9c22gmEDlf+7d2uHd+e/TyZ9EZyO22utDDMYnlB4dg2YPnEo3hY919W6H2DbB
Iee+HWCf47fwu2zScqEXfCqDBTaK1QyLUg0t8x96IjgAl4NHPhSsyLjUGmVDfuqsp2kvgQNyX9cg
KsmqhPdK23RyHUh40eXw23eJaytjRH2GfBRId8oMMrgoaXdsCb6hNldw0cFqXjJKlJ8gu/bz/XW5
R+hrjzREjy+nvP4dHfuVNYHYNuavrVs5pgiJYDLWMNfnq/l6OiOJT2mQU08su6FPCRWb/MpwtCX4
IEQTd46zSWI2GY6Ff2dJMpKCkH7CqKauIUjizVd674bv9H7hzd5KdI7WTxx4nEI0PjUGvwtD6Q6v
hxIeTHdn6dtDQJMTiYn4pbjZzPT8uzOt0tbfN8o6fav3wM8/rap/wjYhW4Rfe12t7nFWxvqFLzK7
GAuuuv9tp739XilEHbAKXFs/d9u3dyVWknGmCLXddTXSh0hICT4CV9JWEGvyCPiiiaXUdzVWBecb
s6VkI+n2dHK4q9aVnhTXDwIz2tj6IVkBI2zhW68cUr6Ps7oIRYz0QQlvTNcXsyYjki3/41hLT3vK
fBNo+V8RmUh3kfm+V2bZRLCQ+pT+1yglzj9+IiAu8SR8u/63XW13zS3Fg6l/9z/VsbWlAN2W3/X6
7e+uHF96hK7H4wf98wdpk8Ld8dh32m8mrnW+Y7F23vf+dlD2Lhy3/YHF1RBv3TsVd1jea7p9itlU
je8+ey3+hyPiquPdefr5e6aSjPbJ7lCyhhKIpbNv//Zn3ri6zO34j/atk2vfXzpuu/hlUeJG35fa
LyScHc98ZduNRE6mSrir47Hn2yeTAX/Y1fH4gcHXWF9+LWaZJMJywSIzej0f5e5mR/eB9hsJFv20
dVasR/J7wX8U92IleoeFPMpqnt2Epe1AVsb4xwZvJqCe9pfy49iJ+NnllZR19J+AOKO65w6tzV6f
T3CtjjXEbd9cvxLmzg/hkWjswhzMDnphNrgzsxSwwlaYtrpibAqfb9zpvcDqvxXaweF8UYyd8jja
vRekcew81FyzZ0/3958/A/PD3vnh2bWzc/R8UtzQd9vmli5chFOhpcULBqsSJXz6QjQakn6lOnx6
8UiIVcFgo01cW5nNTc//4n1HoqelO0fvB8VSJMbukZ4uSA80zljmm3dre77b5jzCWmtjwdY31xAX
3rX7HdtbWlvYcrnp9tRKPDq3PlOCDubPa0Q6eHP17kle8wGiDAQg/6+/T+6KlZu0rkWus2KXcH4p
RswtER2OCHbtssCn8q9+3D/pK5CSg4YE6kNt9QGB2PT6gOe9EQjUBwQC9QGBQH1AIFAfEIjSoXmf
onIoQN1w0rzhuMgeVE1e9VqddydTfBMhIo8+kHp+iTGtSukowfdrI4rZS5RS5aX20resYMhEMBpD
yiqAbCCuiE0xP+gHTcIuuuFTe6N+l2hyKBGITaQPBYdP1vk1/Z7UcLClVcmA4hyBMKsPQPPd0Bw1
qbo+kKpMQASnNYRZfZCsIMPxnxhMJdixEJtyPZ13hpC2J9NrCCgwX1TBrtk4XBGban5QbR9xpSzd
5JpEWeaRRFlde6k6GRB8/oDQAc97I9YTeN4bgdi46wcEAvUBgUB9QNxSoHXAAX5QD4WgqA8IBM4P
CIR5faBZk0fJMxHNTaOce6UqATU4CEuziA2eAkJOKm0xqRFXzZFb9RvVszYujUxBKeDjulsQ1koy
y32WkXXulQAxUJkcYmrIJ586EPXxYb6s06dxpSJo6QxKo6iDeK5psx9AqYsFRF0Uopg+SI9tqdQr
lKNJ6a/iiVClc8kRSqB6R9P0ah8lSh9XzodDTr+lhaWVMsvqm0USGaqpJk3mEPut/Hh6zaJXYMCg
dVGIIvqQ6wGR+SorRlZEeiwmaqfLPvynEEkmVXpUJvkmFd3oTzMqZZBIXx20QEMroSIvojHw9KXR
ZI7nE291e4maG0q0Y3NunyGGhgbJ6pSlDGO06HhG8ytXwWmA5BcC1LkOccvqA8lddFJzVlslbbgy
xmVSNN4sU0py5zTErb6eJsV7GjHfIQ06VSG7RrViSktkmqRIKppZhW/y7SVSBxzqrhDW4p04795O
lumeOQxOQPvVqG+TwqXTJaElSE7KmnBI/swROD/oPSAy61Dpq+ITofcc0NxRor2YdzAQV7k0d6Gs
c8EwLivJv+wgefia6PJyus2tGppWU41lUmrKNQ4faxx8KMkqTalpspOW5f9QRIjKDLClWvyl8MUp
QF8TmSc0pNQ6XNuYscYRh6afPJlvUV2anKQln9cQH+nWQh3MG3+0lgPSpleQmo7vFZkdKpqm5OfT
pAIUlV0nkdLZok5UquVIrTNca/IiafA8HwKB+oBAoD4gEKgPCIRZ5H//g349XtrGWM5JB5qzma85
YmqUa/b+ti6AGi6MjHfTcT8p/9IyzxOaUlLWkRzlpCGFnz9QYw+GkiXP1geDk0DZ8TmROkXUBqgn
ZU34OxBAhUCs1V5SfdrSL3fQvuKBqm50Rm+DyH0PhMpEG6nypQXUMCuqCk8NEYiC9lLWQJtxgpAP
RWg8HqDA2yD0/VDnSaH1l9B6IRQynEjhXm7S3wGBKFsfCvXGrLCct0GY7HqkjDlAp2ZQ5MEaej4j
KqYPtNRVCs3fEU38CnjF/R2KngFEIErQh4xLjMmumnV4NG/PJSa0ipS0GjBOgwZSnSHi2+D2klnX
MEJJdnelBXty7nYVJWZ6MSXmJwpcMFQMAfHPQAnkxrQdyjXWsmyJOMRf9dZTVigbgNboSqN7OjeD
tehD1tYs1fs/QO6d3klCZ6roEmk8KCD9GxzKNhMxKoJWyVRGZfk7IMrFQEXIe+TwSb9zOkbE/goD
gSpkA20L7unBQ21TuRmYRaPBcEsIyVxIet2q3KukmQhtDCHKsppoyYiWA6h81bRECdcWRMMxTVXE
HsqkUWlREyqEVgfXT8AeAsEOgotzCfKQzj4Brx18PGePpcfuWL8zBCpVjOPtg4xO7pzbHNPgcMTz
ZtPm4PgTcFgQswm5OJGPmk3zYZGXYzCdzQnOKcjhESfviijzD8ugz7m0Bkk33nkN9HeoPaKR5M9j
wH8UzvDQ8uMk15KJargGUWfSmVkgbH2R/whAC5f8MbM9PO6E+xAbzuUB3T7O/own82az4ErOHoV/
2gJbOfgIn7RrhnjLd0Verx1KBzx8/WSLHN45l3hVaWRBymD5ltKHcvwdEGUvIAIBadyFSA9cX4b+
lyGxG8Y1Q/y4D6yCbyw9P8CMb9wOkBiH3ezCJwffSaSjUqLW+BryZhNn00cvtAmQ4ME+BmNChmDM
J/L6QIYX9e1OyOHLNuhzyIGrUgapNchrcWCbI/LCPxAOi/tD37A17ggv3BhxfBMOHoVjlhXws3D2
8R8FuPFsfPqyZKSIAZfhWOOqRPVrYxC1pz5Fllh4wM/i/uD1Y4zX9IhEF87NZuY5q3VH+L2/WrbO
SQwYH002Ufvf/TXRZsP4i+F3+f3+SytSBrYpMYNnV3Iy2MzzA6LmuA24n7GB1+5l00AwAoq1rlzA
t3T9xfk0rQARC8AQo2JGki36tHNRWgEPsDtPFzR7u/4hbza/B9Nuxs5CGIMGxqBRl40tekPmJSEE
kZ/K34KMd1LOwNYFpLnrmVvLXkLUHKv/OcbWBPDt3cwe4buhi1lCQ4ORnUqsI6a1gVqgi2P2UjeM
MnvGHvOdXGHEsuXzrX2T04nYu3mzOf16TLSBuF+dAhh+C7psrLPHIqrFq/BScAhGeUVPBDihWDn0
t1uty0tPoj4gqgrXZ9rFXjkxyNarMwkuOcP6bqDdosS+5rNFZzM9ik9eBFhO2H6TrWubfJz4BlGb
W4qa+mGXy/b6L+TNZu6uDrE/3hxi09Dlj/KJywCzzdvUxbvCSzX0bb95Uf420Mz90RlFNX4YnVv0
rGV/Cd+3i6jg6nvAxAt0W6cV0mplIz1/KDMD1AdE5cBBkk+Yo2xIlJ8Nn0pyyeI0qA8IxNqA6wcE
AvUBgUB9QCBQHxAI1AcEAvUBgVgL/j+d2P5l1t+9rQAAAABJRU5ErkJggg==
</FILE>
</FIGURE>
<FIGURE FILENAME="Forest plot.png" FILE_TYPE="PNG" ID="FIG-07" MODIFIED="2024-05-04 13:58:18 +0800" MODIFIED_BY="[Empty name]" NO="7" REF_ID="CMP-007.01" SETTINGS="SHOW_ROB_TABLE:NO;SHOW_RAW_DATA_COLUMNS:YES;SHOW_EFFECT_SIZE_COLUMN:YES;SHOW_MORE_DECIMALS:NO;SHOW_WEIGHT_COLUMN:YES;" SHORT_VERSION_FIGURE="YES" TYPE="FOREST_PLOT">
<CAPTION>
<P>Forest plot of comparison: 7 Mild hypothermia-VLBW (excluded Bi 2022), outcome: 7.1 New Outcome.</P>
</CAPTION>
<FILE>iVBORw0KGgoAAAANSUhEUgAAAw8AAACwCAMAAAB+dqLZAAADAFBMVEUAAADAAAAAwAAAAMDg4ADA
AMAAwMD/gADAwMD/gICA/4CAgP/g4OBAAAAAQAAAAECAgID///8AAAALCwsWFhYhISEsLCw3NzdC
QkJNTU1YWFhjY2Nubm55eXmEhISPj4+ampqlpaWwsLC7u7vGxsbR0dHc3Nzn5+cAAAAAADMAAGYA
AJkAAMwAAP8AMwAAMzMAM2YAM5kAM8wAM/8AZgAAZjMAZmYAZpkAZswAZv8AmQAAmTMAmWYAmZkA
mcwAmf8AzAAAzDMAzGYAzJkAzMwAzP8A/wAA/zMA/2YA/5kA/8wA//8zAAAzADMzAGYzAJkzAMwz
AP8zMwAzMzMzM2YzM5kzM8wzM/8zZgAzZjMzZmYzZpkzZswzZv8zmQAzmTMzmWYzmZkzmcwzmf8z
zAAzzDMzzGYzzJkzzMwzzP8z/wAz/zMz/2Yz/5kz/8wz//9mAABmADNmAGZmAJlmAMxmAP9mMwBm
MzNmM2ZmM5lmM8xmM/9mZgBmZjNmZmZmZplmZsxmZv9mmQBmmTNmmWZmmZlmmcxmmf9mzABmzDNm
zGZmzJlmzMxmzP9m/wBm/zNm/2Zm/5lm/8xm//+ZAACZADOZAGaZAJmZAMyZAP+ZMwCZMzOZM2aZ
M5mZM8yZM/+ZZgCZZjOZZmaZZpmZZsyZZv+ZmQCZmTOZmWaZmZmZmcyZmf+ZzACZzDOZzGaZzJmZ
zMyZzP+Z/wCZ/zOZ/2aZ/5mZ/8yZ///MAADMADPMAGbMAJnMAMzMAP/MMwDMMzPMM2bMM5nMM8zM
M//MZgDMZjPMZmbMZpnMZszMZv/MmQDMmTPMmWbMmZnMmczMmf/MzADMzDPMzGbMzJnMzMzMzP/M
/wDM/zPM/2bM/5nM/8zM////AAD/ADP/AGb/AJn/AMz/AP//MwD/MzP/M2b/M5n/M8z/M///ZgD/
ZjP/Zmb/Zpn/Zsz/Zv//mQD/mTP/mWb/mZn/mcz/mf//zAD/zDP/zGb/zJn/zMz/zP///wD//zP/
/2b//5n//8z///9BjlLGAAAgzElEQVR42u1de3Abx3n/SBB3eAnkgqQsyhYtioyS1hM7UWQ9SNGe
gIpdlc44Dyf+Iw+7yUyqTsb1dOI6tTup7dRpLSfOJLXzsJNWcW2n40cyies0ji0xlklKIiIyqTNu
K5skJNESZZHE8QWCwJFEd++FA3AHHEAABKTvJ4GHu/322/1299v9dm8/bBUBBAKhoBqLAIFAfUAg
UB8QCNQHBAL1AYG4iPUh4la+NLo4ztMI4PcXjHevm+NcYkFZZkKjk+fcDfJ3JcmklP1+P8c5xUTu
SpazIkAt24zCqqUB0OBcU2ErRx+6dyqN6eMwHr59dryArMf3rpw/HfeIJZJE/DjMn1+eyyRBT2xm
t1e9uY9K3tNToerAynY8/mUxo7CHdy6oN1fvXlNhy1If/H4ft4+W4F1cl5f1GDztYHj6WB4nhqfq
7bd2PJIfY9LlDNCL2wEhL8d7Q9LjDR2v+Jpe6SjVqxgyHLL7PB3vgYDTUcf0Y5/jcVDlVImcsAwB
OhLui3BMctZlennOW3H68Agt2/pXhutAdPGsgAMuSebefVyXK6ASdcISDed4Z0JYue5RH2RMeaL1
UDvkvmd7Lcztng/vqo3SbkPuXSECcBU8mh/j5aHdTK34c9Cy3ePavll66KD86P+lUo0PTIK3IAb+
3S+t0PuaqOtL9CLLqZkZYIPrfxMLRz8RUySv3e70bK+rNH14VC3b+l2uZdYl7XopTi8fifY9vet6
zUiCGqh1xLy779SEHXIPbq9FfVAgDMMi/TeyDagegPfIC9p4Ch3gA/o/nh/jUyPAuuBhH+U+PEKZ
6ViulEi4uJxcFc3JtlNMOWFYkAIScvr99x0/QtWm1guH1GjtMDrMNKmyEFeri9bmKakz2BaUHl/3
8gsRVdirAzOwYPPOw5NqNEo9KtU96gODjzWXD7PL58HVv/ufmhLtoB+okROC2/NmzDTJx2rkllvg
sPSwT2ZZVSLhquTkbmN6SDMCe+SLXs6eB3qhDQ7dt+ShtoSCwzJZxUEpW0VKRWZ3W/tTG19XhP1D
3/IckPcvjyr9k1pTy6XPrM1ZhiXYAoNffW5seayZXsLDixP8j3dfWG6BIPhbWoLOy++NuP9+669F
9iBnxm8NHhqTWEFN8wv7g8sSy6Utt9k939twdikPlnnAccVtdnjfGy/HtjA5IXi2WboockrZDB78
wczd0Webj99BA1iu6Me+6dkDtFQqTBtY2cL9W8fFc82DnzwEQUXmyKv3vnn9NxRhI+t23B1daT5e
kxC2hpXJ1mHUB7nZ/uWPN1yIejbe09kbiDqOPT363NklWp4HgsEghM8vE7geJhbz0ofpZ5rOx6SY
lPu6XeeXGMv1w47FdR+EqUhp9KFu2BWZ8Z8ZfWR0S1v7RqDqeO+36UWRU24i8NL5WJRrvvm9TRBk
ktNHro3ffHTD5GKF6cP6YWdkpe70nM298d6fUCkVmV1HJ2ba3lGFXRxf8ombvvYdSdi3bPSRUvdo
LymD5fzAFARPhLsHZ+D1wOxlAx5qTlwhBdnDVTPhgf4X85Q3fExZzAtuC89QG51hYp3dvXDs6NkS
CTfhrfJssK1rAuHYTaz8l47Pf5deFDlVcJ110/2bWQ/q7rtcmvqcWJgfnK40a2liXY3bDWE7TA2E
bWxmeKybyTwTmPEcm9OonB0LzqOzTNjpXmnJQKn7kqOqHPd7+yHrAnTD1+4sNOPeffOAuMRRlvrA
x2PFYcxBDKsckQE15ZipopmNqA2Iipw/IBCoDwgE6gMCgfqAQJS3PgTivJ33iNDoSqLIsBk95OE5
3h2wQJkVfgmGQSn5MaLvdRtnNwPXBmf+XEUIcX4uBKJ/X1q48k0XV+ZLy9Wv3/6vxZCTNMyl9lCM
c3w8ACGZto6rBfD4VDl4Pi6mxt/HNkk4uYYSt6aSy1lw6N5P/7Sz9+HX3v6zwV1XJL2kzfDOduP8
zNz8h7++lJ0yK1qgh70pNkJKfmQEgyyGenc6QZKUiUxcN+XP9emDN41C81UH+187FlMjplCeTsp0
C8DTB7kmkMMkEo2jlEcwzKVGU9118NazD0W7XwucZISnvrUs2uWXWeJtb57dd3oydfNK81ej8IOd
E0KJ9aHkchZzfBDhT6Cz5wltBzr9iC7+IIBDUnpJcZjPAMj+AxR30zjOnkWVGqDO4QxAwNVVJ/UE
Ltqxe7uYkisEql+DGRr8rFd1+xtorLtCjJymL+Un2TdAB4m/5Bsh7583IOn1s5e+Hn9vnOe8Etd9
vE/i2ujkOLcJ17tAJnFznONgSvCLcBP0089NYA/dxXXFQ0pZPS4VQq+zS97Gr8fRF2HpaMaetZFz
0C7dHlD8MhQ/ARk8dG6DGHwUJK+P5aY41Cv92PeHnb7OnoVUdscWxMbFozMaL+ZHwaqt6LtzSixn
MfXBBttcEWmNXnuJW7/LdSfLZSNt+Dxr79vdTmlXOn9OjrzN2avntvLSbtrqdw3K/dLUDNRuH/J8
SLdnX/JrMMXk8Z0iiDuPxbbf4xnawkpkpGO/lJ9k34AEZP6Sb4S8f96Aa+exHZTrjuPdXa6Z7S2M
6+86blG4hmt3GnD1br/HPVQnkczzsdPt+1PCH6OFZKefGPxPy5BnqGuzUlZfkW2V2bhPX4gSIo+B
mHmv9oSjvW7LbtcOxS9D8ROQIe2IXYEluIN3hcDWWC3GRuSQu+GkEbPR6nXbYU718ZD9KOjjl2eL
3Z5KLGcx9eHIUdjV7Q7pQ+U96y9BlFY9e3P3abYrvR0k/wGK2aOw+77E/IEOcNuo4ogwKltQETul
HUnasy/5NZjPIF6EepoOH4NtcqzJJs3Pwdv4kEHvoOOfvH9ez9VBedYD1wEjEelVX3BSoYtD7dIL
Blxp+iMK14jN25rqa9HfLq70neldEdv7miQviphSVmek4DN2A88iX3tDh0+fq+Q8SoV3NLLAB1W/
DMVPQEYNtDnZdvT+PteuTeCY4dfzW+zSzgLJdSMdTY72qMsOt8q8ND+Kq+zFbk8llrOY84cfXWg7
sOmKv1lSdtyyz/Ww/0AL/MPZ+GLNGLPj/thM748st4DcY9ou/F1w0xUPigp1C6P2D9qa99vkO9o2
WIS2YT2B8Y5l2dL/zp3LF747Nvbwlc89B2doMmegpVnaAewdbW96YN6eZnTq+JNrxkZ+LlOncD03
9Oaizf+fX26mXE9LmVe4/vYb7U1DwUga16orpXyy73UfeMd5WQpX5+Wh3eMPunZPbzwfszGmp1Zo
uI1lRRa75crkCJTrG22nL3+jTbWre4LBFLua3h7w7Gwe+DpIHI8sy0Wv0Lz7laj79G2D4vKPzj13
enlxefzA2PjRKlaQbO+r0dwt2gL/y+pL4nXoH8fcl10ZVKutmPOHUstZzPVW395zQ4qTWB9IbmT9
EGK9//49dXvuUMazgD6Kb/rcrbQz7JepAUIhGKFEgVCCPf3+W8YuoBJk7F0cHc0dDt918EJPT9Le
CmH8c4GOWqPsS/wZwjDGm3B9tqOu41lfVRrX68Z/FRg22MR3Hcun7B20AGfeSg2ukcylGtrD1YDE
VNTKxhT2qli/Pa3HTF6ti/D914qgZLNKX1a+cHQh/kyCtJXzDdvjcl62ZihPhVc3jJXG2lgrOYui
Dw5/xDdOZxF9kjtTQ4M0v2nbSy9PwU64WeoZofUG4HUxfL4/lRrFuLyy1zJEh2U73LhZpeDghlYa
qxoa90r3pA34TNmZ7N/ZNwm/g6FGv7ZgyfLjvOVvz4AtnV7hz3zmquG9rWZc+3b2T9KEt4gJrv1s
LeCWacGIK02/FRwK13VDaXUOe2CC/ttDvzmgbdzvkueCrdfqbCpI0fzjex5mlx7db0ekNBnScdwV
r6EcW9nixSEYatFo3JxI9nDg5MedwFYyoiehX7ydhbj6JkIRv8dEcMqrQVoIibaWaolpTeQsij68
Hqiz1wXegcf7NsGh/vmX2PRX3rM+0gtHJbfF0cFw5ERiV/rcQJjbG3gNhP4vyKZM9U3HBOg5Hqlm
I4JkK56IhAenwcXPyWog+TWYzx/Avgh2O5w63D0zoO30Z/k5kuwbkJiwKPz7rwBl/7whV07ieiLi
Dmhc2T772YHN7uNuI67djCvzO3D1u19OmxH2AW8HOw99JyF4Yn7zgFQiUwMRwkZKGYrPgl6J7k9L
py9pca3rmCAc72pU/DIUPwGZZrLGHRkSYLZ6c92JIHO/bwKn63kpL15nU90Js3VVymuW8lL8KEoz
QKyFnIWDlf3eoXXr2t+YtMySd46uu3EgbNTkoVJ/Rcia2PFPHc9lRbDx409kpRn41ycqvmQuNjnX
X7M+lxedDY3XrG80DLnmsotXHaB+/fprGnOK0dBQGJpyRyYZPllmclbheSiINYS/zCwG3M+HQKA+
IBBGqMEiQBQe2r6QSvvBWRwfEAjUBwQii70kEPmvkLTkJACQxEUmkl6LlGBhSiDpGUjLr0H+sjNV
6M0FMWSeKX/6ByRbPhJxUlNgkc1DwSg96a8AZVNrF4s+SIpAPyS1yulHuchlClrpFlkdDDKQEmqc
v6xMQSeqkJVKMGnf+vwlPUjtU4z0SNeUk1IgGUMN0lPauVAetaZszfhFyn1PBeqDrjBphQKB9P5E
0IpdKHFHQ9JzKaQHJz80boop3aShIDo+pLRi5RAK5jKvXa31ZLmvpPkDLTat5yGGLYtACdUhcxok
vwZELCWSkFPIIX9CSYtHTSUHmQW0lnIaHxLDPLHcLos+MGg2MGQxyUkh1U03VCaykDF/ugesY7Gc
HZYP8xTyLnxs+4Wyl8oESoVq9jLJXMWkGC2ApJns5vnTSIimSDnJmnP2scUX2V6yXuwlqQpBKOb0
TyCrFSQtf9qDXFUhz9BMBbRmtXZxjg/C2tucyV1mlmysQeea1qXn08evRh0ypbfWTd97kemDtr4k
yGvYGU3oUswfzDKQJdh8tmElghXmSqC+AcpTDpKVLzOqDIrXLFSZPgtg5f3GGtdaxaKKoGlahrOm
Ag8l5Qvc743IMnKVMhrCkr2Ew8NageQVhDWG4wMCgfqAKCQ8WASoDwhNHRawDCzNHxCXhDqM4bQj
kz5oOz/N1+6S99VbdzpYPbItpSc5LFjhZ4VegOwSGngr5Oz/kNhzm93/Qbf1Wxea0f/BuJ6oOiAy
jg+qLpBMjSixr96600EB1CFLGxMsUeVMn+RokCVjiVLJ2f9B55qQzf8hkZek0Ez+Dyb1NAb5VZ0N
Cvhjfz9LLujys5eIVp+C2lOZeUNYdjoohbrk5v1lLc9WVIsUUOFzy7nlpVmTeiLx6fqVPHI6W8jG
WyHv42RXCNrtSGVo4g1RRqpNikMvCEJe9mCh9zEVpLTTYlbVTeXDx1uxm5MKNZ8294You10CublB
ZNvgY8n8Elbn/1AkYa3UU9WmeZwxWNMHUqH7YQrqd0AsKT1J3+eaq/9DSYQ1AKqDRXvJdKJV5sND
kfrhHD0ximgu5ccQ92fmrQ+al5dQgcUsFIUdnUUBKVGSBRIW1aEQ9pK23C5v4Sdp5nXKhnwo3f56
a1v5c93wn4XeCruEPwLRLfNb9X8wSiEt1MjlIS0UyqOeKh34e/dlNsKh/0NZzh8QlWXyof9DEewl
xJoD/R9wfEAgcHxAXNTQToCorN/awPEBgUB9QCCy2kvK+4cMP9RrvLG+SMvbqWcwGCaSc06snexg
iWvK+Q/5+z/of8I+9/Mf5J3I2f0f8C1EbvogKDtvSObGlLaxPq9fH7WgDvoUM/3eb045sXaygyWu
Kec/rML/Qbdcmvv5D3JXIaxVNZmUiy2lxEnl6YOuNFWXB0HZ2JfRAaI4oiZv1zerSGLhiTlXM1qS
A8d8SfX0Ju4YeZdvCavJLPXZvMukvOYPSQdAqI4PmR0giliquoYsWMpBNipSSIU1TTzXbpisJgO4
O6lI4wMRDDoTkmq4G24VK36dmA/2+gMUrO6zzn6qRPKxDIKV8x+00yJy8X8QrLiFr3rHLKpOPvYS
Kd8iI9lrP6Pnt5kFT7LtGMr2E9pJR7/pS9FiQebvw4BtvMj2kpBDLZRPnRQnbQsbps29IgqXpYzl
q2TAMB84PBRuPm2wHrPm5Vyckw4scjUkK8hqjbVjLUwPuVOGRNPDi9ZQHbyVrw9pUwXFFk7SDoON
9UXdX5/lDIbkDFn2f8iJa0b5iun/kFy+eZ//UIpqulhQRVbZhSFKZf2h/8Oa20sCYI9SGdMh9H8o
hT6gLpQa6P+wtsD9fAgE6gMCgfqAQKA+IBCoDwgE6gMCgfqAQKA+IBCoDwgE6gMCgfqAQKA+IBCo
DwgE6gMCgfqAuATgiaM+IBAK3AvTcdQHBEIeHd6ZgmkP6gMCwdRhjP0di6M+IBCKOkB9xY0QOn3w
S1DvGpy6AOly0AlinOPjAQjJlHVcLZXcp9LzfFxktPtK5MvrodkSXZzd3QANbo5zihDy8BzNw6qh
yMek9YTYPe83SDtAU/OKIHo5zhNgDxV6wtVRgl4z5gl6mmtGH/Bw3F0hpQZ0MjS6KKGoyiZDSZOx
cfIclVx023m3CLqKK4+5A1MGgKn6ShshbIlmHwy2QE9Qvdu1SfvaAuxr6MNctLrr4K1nH4p2vxY4
GaTPTn1rWbTPybV825tn952eFCntxOKFA8XP+PgPd9JsPfbK6W9cP7JULfbeH3h3efPMFN9+umrV
vBX5yJ4p+/b4rwB+sAuC6Wk/0fnDX3xoOkq2h34xeg9LVKGPh/9iUOSeMGOeoI9/Nshvi778Hzv+
WA9fjUoF3QOSDNPs7gsnTh/cNiVWfyb4VuDCkhz52WulNOk37/K6EJXcu/Mnn397YinYkpzDtZ47
ROhf+bPYGMtE2hIsL30wsJe8HO8FjvZWEKA91L6I8nhLRw3w0LkNYvBReIQ9WW6KQ72iT98fdvo6
e1i3AOfbW0uQ8c+ssL93RpuWoArmYzuHwQYvwsgwOFfPW5EvBiMjlCeIHYZp/zl4RyhNDIa9cqIK
fdz+JNTzpswT9JEnJk7C3fSBcwSiarAkg9SEHos2nQQR5p+YGNaqKSanSRGOTl5GJRehsxNW0Agv
Xtbrtrud22tpmffA9b+JhaOfUMd5GKblT8f1FViCO3hXCGyN1WJsRA69G06qDGoSlVtEBI7IV0f3
0bP04ryPn4HD4PNBAQZoRb44Y3eYCnQ8JXyApUhDdrDUKNUOuUUq9LdTwy06aso8QU8xBGygCEEi
10kytErHijjvOzajPFiR05TAf4BKHoWGCNjLrFHN1snmEvtsmq9wfYjAyKjSoiNQ64VDmj74aFNv
c7Ia7O9z7doEjhl+Pb/FLk0XOsCnMpiD5RJkfH6HfD031N5ML2d/H70H9shNZvWQ5VOGBdGV+mNf
YUnWPXLrlqiq5DKQ8Lzb2eLYwuZWhkjQ0wLuBhf8NTjbEvqgl6F3HhySbLtr9KEK7fhQ+yYQjl7d
3X+m3FpV1ZVs7kA/laYOhkMb7aDkCjl035IHOlUZ2frZQLi+/zY6Vu8YoZ3odCwYCX56QTKS+iGk
RS/p+O0bBTa/9I3Av0BbgQZrRb5+9v12qHMbU/XJpdKvNVGFXoiNRkcXTy+a6VqiSffWdQyF4J8H
vNE2bdKjk6Gxq3NIkGXjk9NUJV+C5vYHHuh4quyaFRshpqDiRgfj1hMKKI+7YeykbpwPgS8cXYg/
k6Bs5XzD9rhsJG3VosN1pZXhNlVhxyAUgqrC9XKM3RjsvNrPJlMGRRdgqVVr5aXQA/wyUt/eFDct
cZVevB8emAawh8XwT7Tj1hIyhGY7fzWt64yk5Q85Tf1shM4f7i6/dsVGiApUB/36krKQ5Nl4z1NN
F6Lnmt+y1TTf/N4mUNYunJd/0eauWmzYObHotL2zbusEtamq337k3OKXBtms4+1Z4f4bJ2KU9sG2
QKwUWWfZctrI3VtfjbqqfN+heb6wsa1zw7urn70o8rk33run95WqoLTwlp62a+PDj9LU3Bvvebpp
POZvCSr0AK9EbONEXDJZi9ToSXD+STYDsvm+N/3fdoUrlWFP07tRGvxQzTQrR0U2v7QSo6RJbxy2
d963YSLKXzE3tfWcCGW1vsQQdSxaUYfyX18KDoYjJ2ZgurcOpvs3J6YCNXAZTNa4I3QIn63eXHeC
CtIATeB0Pc9CJ7zOproTkqF9vITzuyO22drBGXDZZxYOz8KpQPf84akCjPayfMHD890B8x8KPhRY
mD8xBZMnwuGApC4qfW+1nc2tTKIl6KMdN7L3BuuqZ/b/QeuWTt3cHZZlcHa8nwWPUNlOzFKuSppz
J6TQuerN87SaZgKzdQMz5djTVl1ZeaODld+718ygjby1cvfGzvkAkQf8YP7r7+NbIvlGLWuReypV
HyBCFq1ZG84QNu28wMfB1NL0/LozQ0wOqqKoD6XVBwTiotcH3M+HQKA+IBCoDwgE6gMCgfqAQOQO
3XmKypsndcEpcdBltiMvi3TUq3K4qXJocqHOTk5mhycyI8z0gZTbIcbq4ebS0eQFyl0yO4Hg+dqI
bPaSIAjKofbSt5THkAigNIaUhRkeSNF0DAcFRPbxIbkLJandp/5G/S7RkCJ1tGjLIMpBH9I606RH
AtG1e5KFerVdOU2KyGpBCqYdgsJHKChXxCWgDyCY3QhpalLwhkWMDP6C8E1eKcD5A8KiPghE3/JJ
prGg4hoWqgHC4nzadISQTHptDgEZxovCTB+geFxRHRAWxwfV9mEzZekm3SRKMY8kyoLbS0kTh0Il
oPAR5Nk6zh8QycD93oi1BO73RiAqd/6AQKA+IBCoD4hLCkIZcICflUMmBNQHBALHBwQiM/TvHwSS
+Jv8zeq4Q9LiaO8yFALFqSE1WjJxCon8mpwY8U0wTX+PkCDRe1LoMmiYGy0PuJXjUteHVYMYaQgk
7f8j6QafkEJstKnI6F7Q7cvLTKL3pNBvRzTITSIPSRsXcQJRAtt97TKRTR/knlRqFcrWJO0r6zkF
zW2NdbGJLp3dCRq92kbl72qHK6R1yETILK38Oplk0bzMw5b5iHQJDwGrFr0AHYZQFpnIog/pHhBJ
LmUCpHhAJPpiorbu1M1/qikl6HcJkuy1ouihGtfAviHpkhFTy0lRT52BlpKbwhY0oqLtJcFaV6Lv
0NPbDDE0NEjyNVNTS91UpCVHTJurkFm5kjwpDHJlJASoYx3iktUHorYtIbuKCEWz4fJwSiBWQnPi
S4yXBxCX5HyaZG9pOdjzBo1KyMeAFVJbNxSGr5khJlzcVU/KgEPZZaImeyMWiMnQIBDDCDpziZj1
ySTn1poSSSDWCydrJ4+DACKTPiR5QGhGtuaIIH1LmaOm9tvKxbqDQZqrtMwhyQVDryMqY9NV0QSb
dL7mGqJlWI53cWtK0hsakssagmD0O11rsDokkLT1ktzipEbNy/9BIMWUMUcuuaaGPtPpJaGtFlrv
vLSOb1V9xip7HEF782S9RpPipEXNeb+GQFEKdbBu/Aml7JAuegUpaf9ekNGhoHFyfj9NCkBR2HlS
HktRqBOFqjlS6gRXGz1LHNzPh0CgPiAQqA8IBOoDAmEV5uc/JM/Hc1sYS9vpIKQt5uudHsDMCwGM
1okt+TsQswuutyamlkKGrV0WY5aRHPnEIZnfPwjGHgw5S56qD0aOQpneNqetjCf7OwgkhzgpHARD
ZwkEwtReUs5ySBwDoT/iQVA6dMPTINLPgVCZ6ANVvkIGNUzS5Wzal5umIhBW7KWUjlbvTpbiCgEZ
ToNI2Yit96TQ+0vovRAyGU5plppgallZGyfV4RL1AmFNH7L0zMmuCSmnQZCcWmVyEyeGnb7hpuuE
3zO2a0Sx9UHIdZYimNsuFn4FXDBzxzE3lsiq5lIIRC76kPAas9j7kmT7yHQkIBa0iliaMiTxxDGi
3BHyVbi9ZNU1jAhp7jlCxv4/fblKIOnaklsLR3UoGvzsT08O5Ma0G5VrpH7JFnKyX/VOpixQMgAN
4eVqz2R6AqvRh5SlWYEYWSYmp0GkuiskRdJ5UID2GxzKMhMxyoLR8XE5+zsYrjTjkGIRPQUhb5ef
j7e4JiOEtVfo8RchGWic80z27m2cSE/AKqoNelpCSOJCtA2hyr1KmgjQhxCiTKuJnozoOYDKV41L
lOf6jGgckzKTcUAwi5PCATUhdzQ4uS4CjgCIDhDdnFuUu3T68dc5wMdzjojWd0e6XAFQqSIc7+il
dHLj3OCcBKdz0TSZRifHH4R9Iksm4OYYHzWZ2n2Ml7NXS+Yg5xLl5yEX7w4p4w9NoNO1sApJK2+/
RiHcmnF4yA3hUOz3EeBvgCM81P8yxtUngqrOQdgVcyUmCJc9z18LUM/FfkltD68n6tlLu3O5Q3eM
0D8jMdNk5tyx6f3wX+vhMg6u5WMOXRdve4bxemWv9uCO8y/Wy8+bZ6IvK/UpSgksXVL6UB5e7JfM
BMLvl/pdCLXD+SXoegmi22BE18WP+KBG9A1r4wNM+UYcANER2EYvfKz3ragWFGda46syTWaRDh8d
0ChClAfHMAyLCYJhH+N1VYKX4NsWlZ8v2aHTKT9ckRKIr0JemxPrHGGKlp5gkK0P/dBevSk49+6g
80dw/X44YFuGFvqcflr2A7z7yOLkGclIYQ/OwIHqFYnqI8MQdsQ/Rxboc38LDfviqwcor8lBiS6Y
nszU4zU1m4LvfHOpZkZiQPnokgk7/u3bRJ8M5c+eX9fS0nJ6WUrAPsESeGQ5LYGLeXxAlByXA/c6
7XgddXQY6A+BYq0rF/AtnH9+VqMVIWQD6KNU1Eiyhx9yzUsz4B56522F2rrWn5om81mY9FB2NkIZ
VFEG1UnJ2MPvyrwkBCD0W/lbP+UdkxOwtwKpbX340rKXECXHyv8N0zkB/Ps2ao/wbdBKLaG+3tBm
JdQZ0dtA9dDKUXupDYaoPeOI+F5cpsSy5fPkrvHJaORt02QOvxphNhD3wQmAgTeh1U4beySkGrcK
LwV7YYhX9ESEg4qVI3yqoWZp4UHUB0RR4f5CE2uVo710vjoV5WJTtO36m2xK6Cs+e3g60aL42CmA
paj9Y3Reu87HsRNE7R4paOLnrW77q+8xTWbmuo2sPV7oo8PQmRv46BmA6doN6uRd4aUa+vaPnZK/
9dRyf3VEUY2fh2fmvatZX8LzdhEFnH33WDhAt2FSIS1WMtL7hzwTQH1AFA4cxPioNcqqaP7J8PEY
F8tOg/qAQKwOOH9AIFAfEAjUBwQC9QGBQH1AIFAfEIjV4P8B2KnRCpn8t4AAAAAASUVORK5CYII=
</FILE>
</FIGURE>
<FIGURE FILENAME="Forest plot.png" FILE_TYPE="PNG" ID="FIG-08" MODIFIED="2024-05-04 14:27:35 +0800" MODIFIED_BY="[Empty name]" NO="8" REF_ID="CMP-008.01" SETTINGS="SHOW_ROB_TABLE:NO;SHOW_RAW_DATA_COLUMNS:YES;SHOW_EFFECT_SIZE_COLUMN:YES;SHOW_MORE_DECIMALS:NO;SHOW_WEIGHT_COLUMN:YES;" SHORT_VERSION_FIGURE="YES" TYPE="FOREST_PLOT">
<CAPTION>
<P>Forest plot of comparison: 8 Moderate hypothermia-ELBW (excluded Lee 2008), outcome: 8.1 New Outcome.</P>
</CAPTION>
<FILE>iVBORw0KGgoAAAANSUhEUgAAAw8AAACgCAMAAAB9oKBCAAADAFBMVEUAAADAAAAAwAAAAMDg4ADA
AMAAwMD/gADAwMD/gICA/4CAgP/g4OBAAAAAQAAAAECAgID///8AAAALCwsWFhYhISEsLCw3NzdC
QkJNTU1YWFhjY2Nubm55eXmEhISPj4+ampqlpaWwsLC7u7vGxsbR0dHc3Nzn5+cAAAAAADMAAGYA
AJkAAMwAAP8AMwAAMzMAM2YAM5kAM8wAM/8AZgAAZjMAZmYAZpkAZswAZv8AmQAAmTMAmWYAmZkA
mcwAmf8AzAAAzDMAzGYAzJkAzMwAzP8A/wAA/zMA/2YA/5kA/8wA//8zAAAzADMzAGYzAJkzAMwz
AP8zMwAzMzMzM2YzM5kzM8wzM/8zZgAzZjMzZmYzZpkzZswzZv8zmQAzmTMzmWYzmZkzmcwzmf8z
zAAzzDMzzGYzzJkzzMwzzP8z/wAz/zMz/2Yz/5kz/8wz//9mAABmADNmAGZmAJlmAMxmAP9mMwBm
MzNmM2ZmM5lmM8xmM/9mZgBmZjNmZmZmZplmZsxmZv9mmQBmmTNmmWZmmZlmmcxmmf9mzABmzDNm
zGZmzJlmzMxmzP9m/wBm/zNm/2Zm/5lm/8xm//+ZAACZADOZAGaZAJmZAMyZAP+ZMwCZMzOZM2aZ
M5mZM8yZM/+ZZgCZZjOZZmaZZpmZZsyZZv+ZmQCZmTOZmWaZmZmZmcyZmf+ZzACZzDOZzGaZzJmZ
zMyZzP+Z/wCZ/zOZ/2aZ/5mZ/8yZ///MAADMADPMAGbMAJnMAMzMAP/MMwDMMzPMM2bMM5nMM8zM
M//MZgDMZjPMZmbMZpnMZszMZv/MmQDMmTPMmWbMmZnMmczMmf/MzADMzDPMzGbMzJnMzMzMzP/M
/wDM/zPM/2bM/5nM/8zM////AAD/ADP/AGb/AJn/AMz/AP//MwD/MzP/M2b/M5n/M8z/M///ZgD/
ZjP/Zmb/Zpn/Zsz/Zv//mQD/mTP/mWb/mZn/mcz/mf//zAD/zDP/zGb/zJn/zMz/zP///wD//zP/
/2b//5n//8z///9BjlLGAAAfbklEQVR42u1dC3Abx3n++cAdXgS5ICmJskWLjzht3dgJQ0sUKVoN
qNhl6UxeTjzTNJGTzrRqMx5PJ65Tu5M6buOO5cSZZJImtpNWcWKn9aOZRLUTx5YYy3xIREi644zb
yiYJPSxRNkkcKRIEgSOJ7t4LB+AOD+IhgPo/iby73X//3X93/91/9/bnlRFAIBAKyrEKEAjUBwQC
9QGBQH1AIFAfEIhNrA9Bh3JTb+c4Zz2Ax5Mz3gMOjrOLOWWZDPU2nnPUyfdKljE5ezwejrOJ0dIV
rGR5gFq3SYVVawOgznZZhS0dfejbrXSmj8N04I5L0zlkPb1//eKZiFMskCTix2Hp4tpiMgn6wwt7
XOrD/VTy/v4SVQdWt9ORL4pJhT22e1l9uH7PZRW2KPXB43FzvbQG7+Z6XGzE4OkAw9NgeZ6YmKu1
3N71yMYYkx6bl14cVvC7ON7ll4K3db3kbnipq1CvYsiE3+J2dr0HvDZrDdOPXutjoMqpEtlgDbx0
JuwNckxyNmS6eM5VcvrwCK3b2pcmakC086yCvXZJ5oFersfuVYm6YZXGc7wtKqzc9qgPMuacoVqo
Hnfc214Ni3uWAh3VITpsyKMrBAGug+9sjPHa+B6mVvwFaGp32tt3SoFWyo/+Xy3U/MAkeBPC4Nnz
/Dp9rgzZ/4JeZDk1MwMqYN+vw4HQJ8KK5NXtNmd7Tanpw3fUuq3tsK+xIanj+Qi9fDg0+GTHPs1I
gkqotoZde+7ShB13jLVXoz4oECZghf6bbAOqB+A6/pw2n0IXuIH+j2yM8elJYEPwhJtyn5ikzHQs
1wskXETOroyWpO00U06YEKSIqJwez/0nj1O1qXbBUTVZJ0xNME0qLUTU5qKteVoaDNp8UvBNLz4X
VIW93rsAyxWuJXhCTUapp6S2R31gcLPu8iF2+RzYh/b8c0O0HwwBNXL8cMeGGTNNcrMWue02OCYF
DsosywokXJmc3QGmh7QgsFe+6OXsf2AAWuHo/atOaksoOCaTlRyUulWkVGR2tHb+ZPurirD/Pbi2
COR9a1PK+KS21FrhC1thK8IabIKxLz9zbu1cI70EJlZm+B/ueXetCXzgaWry2a66L+j4+2t/JbKA
jBm/OXb0nMQKKhufO+hbk1iuNh+wOP9l2/nVDbDcAKxXH7DA773+YriZyQm+843SRZFTKqbv8PcX
7gk93XjyThrBSkV/LDuePkRrpcS0gdUtfPXaafFC49gnj4JPkTn48n1v7HtQETZYteue0Hrjycqo
sJWsTq6dQH2Qu+1f/nDbuyHn9nu7B7wh64knp545v0rr85DP54PAxTUC+2BmZUP6MP9Uw8WwlJJy
r+q4uMpYbpmwrlR9AOaChdGHmgl7cMFzduqRqebWzu1A1fG+b9KLIqfcReD5i+EQ1/jR9zaAj0lO
g+zbv/6dbbMrJaYPWyZswfWaM4sVju33/YhKqchsH55ZaH1bFXZletUt7vjKtyRh36ygQUrbo72k
TJZLI3PgGw30jS3Aq95LW0ec1Jy4WoqyBMoWAiNDRzYob+CEspnnawssUBudYabK4lg+MXy+QMLN
uMqc2yqqGkA4cSur/9WTS9+mF0VOFVx3zfzQTjaCOgavkpY+o8tLY/OlZi3NVFU6HBCwwNxIoIKt
DE/0MZkXvAvOE4sala1r2TZ8iQk7PyBtGShtX3CUFeN5bw+k3ICu+8pduWY80LsEiCscRakPfCSc
H8YchLHJEUlQWYyFypvZiNqAKMn1AwKB+oBAoD4gEKgPCERx64M3wlt4pwj19hiKJIfR/U6e4x3e
NChTwiPBMCquPEb0Aw7j4ibhWmfbOFcR/JyH84Po6U2IV+50aWW+tF49+uP/Wgo5S8NSaoFihOMj
XvDLtDVcNYDTrcrB8xExPn0vOyRh4+oK3JsKLmfOoXs//dPugYdfeeuPxzqujnlJm+Sd7falhcWl
D/3jamrKlGiCfvam2Ahx5ZHh87EU6tOZKElMIZJx3bFxrk8evnUKGq87PPTKibCaMI7yTEyhmwCe
PMw1gBwnkWgcpTKCYSk1mvKew7effyjU94r3FCM8/Y010SK/zBIPvHG+98xs/OGVxi+H4Pu7Z4QC
60PB5czn/CDC70N3/+PaCXT6I9r5wwBWSeklxWE+AyD7D1DcQ9PY+ldUaoAaq80LXntPjTQS2OnA
7uphSq4QqH4NZqjzsFHV4amjqe72M3Kav1SeWN8AHST+km+EfH7egGTAw176Oj0DEZ5zSVx7ebfE
td7GcQ4TrneDTOLgOOvhuOgjcCsM0Z9bweK/m+uJ+JW6ekyqhAFbj3yMX4/hI7A6nHRkreesdEi3
eBW/DMVPQAYP3W0Qho+A5PWx1hCBWmUc+96Ezd3dvxzP7sSyWL8yvKDxYn4UrNnyfjqnwHLmUx8q
oM0elPbotZe4tR32u1gp62nH51l/b3fYpFPp/AU5cZttQM9t/fk9tNd3jMnj0twCVLePOz+oO7Mv
+TWYYvbkbhHE3SfC7fc6x5tZjUx2HZTKE+sbEIXMX/KNkM/PG3DtPrGLct11sq/HvtDexLj+tus2
hWugercBV1f7vY7xGolkiQ+f6TwYF/9dWkkW+hOG/2kad4737FTq6kuyrXIp4tZXooTgd0FMflZ7
xtpZ07zHvkvxy1D8BGRIJ2LXYRXu5O1+qKgvF8OTcsw9cMqI2VR5VTssqj4esh8FDX7xUr77U4Hl
zKc+HB+Gjj6HXx8rn1l/HkK06dmbu0+zU+mdIPkPUFwahj33R9cPdIJro4ojwpRsQQUtlHYy5sy+
5NdgvoI4ArU0Hz4MbXKq2QbNz8FV/5DB6KDjH3t+Xs/VSnnWAtcFk0HpVZ9vVqGLQPXqcwZcaf6T
Ctdghasl3tdiqFNcHzw7sC52DjZIXhRhpa7OStFnLQaeRe7Oui63vlSxZZQqbzi4zPtUvwzFT0BG
JbTa2HH0oUF7xw6wLvBb+GaLdLJAct1IRIO1M2S3wO0yL82P4jpLvvtTgeXM5/rhB++2Htpx9d+s
Kidu2c8+OHioCf7hfGSl8hyz437XSJ+PrzWBPGJWvPt3vh1Xf01UqJsYtWesovFghfxE+wZL0Dqh
JzA+sSxb+t+6a+3db5879/A1zzwDZ2k2Z6GpUToB7JrqbHhgyZJgdOr4kxvOTf5Mpo7jemH8jZUK
z399sZFyPSMVXuH6mwc7G8Z9wQSuZddI5WT3Ne9/27Y1jqvtKv+e6a/Z98xvvxiuYExPr9P4ClYU
Weyma2ITUK6vt5656vVW1a7u9/ni7Gr6eMi5u3HkH0HieHxNrnqF5p0vhRxnDoyJaz+48MyZtZW1
6UPnpofLWEWys69Ga7dQE/wvay+J19F/OufYeo1PbbZ8rh8KLWc+91vd+y+MK05igyC5kQ2Bn43+
B/fW7L1Tmc+8+iTu+Qu308FwSKYG8PthkhJ5/VH29P43jJ1XJUg6uli7Grus7pvguf7+mLMVwvRn
vV3VRsWX+DME4BxvwvXprpqup91lCVxvmn7BO2FwiO8mVk7ZO2gZzr4ZH10pmUuVdISrBImpqNWN
KSxl4SFLwogZu1sX5IduFEEpZpm+rtyB0HLkqShpC+eesETkslybpD4VXn1wrjDWxuWSMy/6YPUE
3dN0FTEouTPV1Unrm9b99PIT2A0flUZGaLkZeF0Kt/sPpE4xLe/sNY3TadkCt+xUKTi4uYWmKof6
/dIzaQU+WXFmh3YPzsJvYbzeo21YsvLYbvvbs1CRSK/wZz5z5fDeFjOug7uHZmnGzWKU6xDbC7ht
XjDiSvNvAavCtWo8oc1hL8zQf3vpnRVapz12eS3YcqPOpoI4zT+592F26df97Yi4LkO6TtojlZRj
C9u8OArjTRqNgxPJXg5s/LQN2E5G6BQMiXewGPvgjD/ocZoITnnVSRshoZZCbTFdFjnzog+vemss
Nd634bHBHXB0aOl5tvyVz6xPDsCw5LY4NRYIjkZPpS+OBLj93ldAGPqCbMqU33pCgP6TwXI2I0i2
4mgwMDYPdn5RVgPJr8F8/QCWFbBY4PSxvoUR7aQ/K8/xWN+A6IJF4T90NSjn5w25chLX0aDDq3Fl
5+wvjex0nHQYce1jXJnfgX3I8WLCinAQeAtYeBg8Bb7RpZ0jUo3MjQQJmyllKD4LeiX6akI+gzGb
az0nBOFkT73il6H4Ccg0s5WO4LgAl8p31oz6mPt9A9jsz0plcdkaakbN9lUpr0uUl+JHUZgJ4nLI
mTukc97bX1XV+fps2ix521TVLSMBoy4PpfpXhNITO/Kpk5nsCNZ//PGUNCP/+njJ18xmk3PLDVsy
edFZV3/DlnrDmBu2bl51gNotW26ozyhFXV1uaIodyWT4ZJHJWYbfQ0FcRniKzGLA83wIRBSVWAWI
/EH/Prwk/tYmzg8IBOoDAoH6gECkv36Q3nYQeiXR/8aIjRCkVOpFiVSfcgCBpOSnFT11rjHFM6VP
g0pIyFJNRMC86iC+cmKlY4mjsUb560h1BRCgoE1yZayniVx1RP9sCBLfdRTlEYjSTNpTLtQhDX5K
46eRq2BU5o1RkbiCaYkEkkIddAzjpdNnZ5R/9CFGZiIUskmSQn864+cm4f0loQ/xo7/ctNroIyiz
h9zc2mhD4hILSVVpg0jNTy11CnWI6TgkOVVSjgldK5Z1DoUmSWUmKWsrT01ihv4Mw4teH+KrXAAS
M9qQZKNNzms9zW4mRO2N7PQqbap484Mk0ZVspYP0VDIbmREJ+iAYVB5JCCPGJlNid8ltO6TFL9mi
ZyN9SsnUMG+is8v1wQL7nyvpVTUnmdZMIZrkClk/ZGDWJx2VcmKsakzS4pd7M00gJnkTffc3qMW0
pM9JFZH0JwoBFSJLeynpmjCXrZpE7wSSt46VfdFJVkZQCumSTg9pJEQUSh8guTrkrD1IXjdGUu8D
peqN2RWMZKEOyUTIa5NkAFdJ64OQ1OIgMQvIqJ0gyCvLhOicGi/p8Us7V4VQSL4nr1AZc42NFGJX
0ySpqZ6QJiaHaKygvlsQorZO8rRaQxagSTYl8Lx3cUEg2c1lpQY8743Iapsit8kQOVw/IHIPsqEo
NIRwfkAgcH5AlAg0T6DS2mLC+QGBQH1AIFLaS+qJ/sSTm3oSYnbJE9I7wgPyTj1kdhgv+RsXjZ2Q
5IirgbdCBv4PsR4K8f4P0WBinja1/0NBmmnz6YMQ7/9g3AOiR11TeRHkRh1iLiaIbfX0dEwgkMam
jWDOMs51QdC5UqXr/xDroaAodbxHRUwBTLwjkvk/5L+ZDCqoIklcEaulif+DQFSXByJoYx4Yn3TN
r3TKWaDUR4IyOj+ROOwm7bp5290nMUKayJ46ffLg/DcTSbKeLq0pqdy0hYgQHXfix58CIt3G3Nhx
IkEQUnMlSXPMMGoj3dqMnYBv4fI5PxDBoP+ReBNbINl3w2KA2tVzWXQBMvZ/yMInQbaBTI4lbZZm
upz2ErnSqoxkq08QO5xog4eQS58EIen0USi36Ct0PZ1ZNyiacSfjgmTvrpPgukDSt/sznnYyreHL
3kyu0tSH8jTaYjNOw0aenhnOLYQk7HHmYmMmjZxKdtQq3fVDrAmgaz/9wfrY8/klpQ5GDgIbUwvN
H4Ho3iWk6/9gVAADjwpdd05Im9r/oXSbqfAoI5kNNYiC2H2ZNwT6P+R+PW28X4KdtEgUImvDC5Gl
PqAuFBro/1Dk62kEAvUBgUB9QCBQHxAIBOoDAoH6gECgPiAQqA8IBOoDAoH6gECgPiAQqA8IBOoD
AoH6gECgPiA2CQasve5SKi9+HwiRP7h3/xSg1jJvM6UoLf84BGLjqFuanKSXOebjbUN7CXFFI2h9
a1q9n17hD6M+IK7gdQPvoNpQqzzVwsWPWd0lpg8eCdpkZ9NFSJfDNhAjHB/xgl+mrOGqAZxulZ7n
IyKj7S3sksROSyfKBRJtPOeoy55lPeXjFCVpnX767Oc9cRROGuB18pyLUrk4zullgQo94WoowYAZ
8yh9vYPj7fXUmrBy9gGlBcBPudJ6ZNF2jpViwMFxDq+SWMmTlUkR2WHhHSLoGq4o5obeP7w4R5WB
/YBynZ7nB4pfHyqi3d7na4J+n/rUsUO7bQJ26/8QFyrvOXz7+YdCfa94T/lo2OlvrImWRbmVD7xx
vvfMrEhpZ1bePVSw8otVHbR04WulArnWqvz7JlezZroeOf3gvjmR7J2ztEdeAPh+B/j08dOP7qYB
j3c/+vMPzodIu//nU/eW0WCFPhL4/JjIPW7GPEpf/pkp/x91jbk/MDtf+e+iVNH9sHNhju+cD9Gn
L4yeOdw2J/7HamB65EFRTvz0jVKe9K7vlZE3mci7f/S5t2ZWfU2xJby864a1+d8xpYj/WfoeWbTE
0Tb5iksfDOwlF8e7gKOjFXjpCNUbVIKbuyqBh+42CMNH4BEWstYQgVpFn743YXN39y+z24udLYUr
/y372O+t8r5AIDS7FcqyZ7oSalgEkQpK14NHqM51xcV/Zp39/hNwTVKaMEy4QKoFhT5ieQJqeVPm
Ufqlx2dX4RyEBgVLOKBGH4HJCUpD8d1QwylaimDYwoOoJZbypPgIfFMaD6C7G9aLq0+tmQ8020tv
/VDT7rC1V9M674d9vw4HQp9QR2KYoH2Nmg/rsAp38nY/VNSXi+FJOfYeOBXdsgoVrvzeI3ILBJlp
AcC/f/h8Tvi20JqJgNsNx6hAJ+MiR6Q8jsEuN6WhVLvkHqnQ3yGCPzRlyjlKD2DtO3EExDI7Z/er
0ccYk4hWCumzIs2akq/LeVIobRCCuiBYiqtPCaGWrfLaIfZnW9NFofT0IQiTU0qPDkK1C45q+uCm
Xb3VxtpmaNDesQOsC/wWvtkiLRe6QFsuLSYZIHKOJakvRIaXnLtYOaZf69yRkyk/QIdwZVoQ7fGt
GJBk3Sv3bomqTK4DCc86bE3WZra2MkSUHuDCa3sI7O2ac3Q0qtF75W4vL0qXwMqaYRke1cfK2iK3
gTB8fd/Q2WLrVf5w81Zp/QDy2oFdK5qn54t/SW20v0QHKLlBjt6/6oRuJZQ14bmRQO3QAWqX7Jqk
A9R82Bf0fXpZMpKGQBvh3IWfv5dXLLKR4WblyoE6fGLvfQKVieIOqHEYEw3KtTKkdVGFXghPhaZW
zqyY8I7SS8X9U9bhJzWDCFqjrVLf0z1OVbGuZu9rn4/NU7INpTZo7Hzgga6fFF+/EsIt6qstpgyw
bewdoRQ2mIz0we9Vgvvg3CndPO8HdyC0HHlKZ1Vw7glLRDaSrtWSw02XRZSynHHyLj7xwn7G0O+n
9v3u6z1sMWVQdV4/pSnX6kuhB/hFsLazIWJa41r9MvxYLrdGfY4xkYL8l7pfmKfT02Lks9oEVSHn
GW2TMFs/3FOMPYvOEdvU+63N0/tL49hGoj5YoeVmunAekoasUHRpzEEVODiR7OXAxk/bpJk8dAqG
xDukXc/BGX/Q42S3VTBSaCnsXH0rLbOVn26VypUlbiw7zRa8PLSOwy+hv7+fLaYSwMHNrfQXBy23
0OHA41HpAf56FYbrzd7sROltnNhCH38LzW9El1xDMM4CaTSB11kpag8EPg/qprdFzpM+WFkb2Cgj
un6oKM6+JYSsWyRtoOuGUjnElNhqvrFAcHQB5gdqYH5oZ3QpUAlbYbbSEaRT+KXynTWjPjqTQwPY
7M+y2BmXraFmVBrHThZ+fWe3LASOnYbF8p1LtOhZw9b5Gbah7zu21Oc1XwEe9S4vjc7B7Ggg4JXU
RaUfKLewtZVJsii90+JYHr0El8aCPW1aNqc/2hc4JpkYtq73sVKEJm6R3i4MKHkujkqxi3IbLHgv
1YwsFGvvsonNW7e0XJwvnSN96Z/n82/n06t3V/hCSR1pLB54wPx023RzcKNJi1rk/lLVBwiSlfQG
BZsfu/aGwEfkdwtGcP6qO0lKDspCqA+F1QcEYtPrA57nQyBQHxAI1AcEAvUBgUB9QCAyh85/Wnkl
pG44RT90meqTl/n91Kv2jdMcZaN9iZ0oIuMOG8JIH0iRfsSYxKhrLtRLFpR90hzwS7WIVPaSIAjK
R+2lu7hgiEZQGkPKnE4PJB/sSIEmN0Tpzg/6HiIQQi+CfsrQP6j3Ek0CZc7tJWkYJzlROFJQWw+x
qdbTBn2F9kpdFyIpqHPSgwnJy9SDmoBIa35IMLYNHoRENcmTPhDsvYgi0QeB6Hs+STYXkAJsM+U0
A4GgmiEys5cSJgI2CwgkxdyRcz1QrCbIvTogECnnB6KtYOld1HbXm0Rx5pFEmS97KS+cBRDwxQMi
EXjeG3E5gee9EYjSXT8gEKgPCATqA+KKglAEHOA/i6EQAuoDAoHzAwKRHPr3D/GvbDN+Z6Uc7Iub
ikiUlXwoz5hERxxHI78mJwl5aXfGbgxGfGMKmKw0QtEef0cUSh+yBjHSkNjzfyTB4IuSaHfGfExM
PhZFDEgS+EbP7eoLbFwa6f9mV4eiWEAURSFS6YM8kkq9QjmapN2ykVM51yRHRIde6UnQ6NU+Kt+r
A65g/lrY8OienC6+t2d8+pvEvVDXc79SkbXoORgwhKIoRAp9SPSAiN7KihEXER3Z1Y4af/hPNaUE
/SlBAubaqDPBoiqlJTLz5zHhq+/2RIiehEpaGrSWrnR7SUhvKNGPzYl9hhgaGiT2SpIpe5zlrmVH
kio4MSfR1jXxBSPmQoA61yGuWH1QPe311nl6VlsubTiS8yQb5GiwPYC4ItfTJHVXIun3OINOZWbX
kNRmXhYkAskglUA2+V8aIEXAoegKUZm6E5vu7cSZ7kRnoOtvjXohSZKnwZZt2pJnqpc5q1LEJp4f
YjwgNCNbvlV8ImLdEnRP2puG+AjTLqzuTalOCdEAzZBPmpyk4qveRV9AmM9DWoHldJtbUxLe0KRt
HwpGf6frMuwO6f+Y1obSxCfdkP9DCiFyY3Sn3TQkc764LIitCW23MM1+pavD7MaMLEccQXvzlH6L
xqRJSJrxeQ2BohDqkL7xJxRyQNr0ClLQ8T0ns0NO02T8fprkgCK36ySSOVvUiVy1HCl0htkmT5EG
z/MhEKgPCATqAwKB+oBApAvz7z/Erscz2xhLOOkgJGzm646YGi5zhNj97ZgN70z8HWL31nF3Sb+0
jH9Ds4GURSTHRtKQ5O8fBDPPgwwlj9cHI0chkjRfIdq347aYtZOy6fk7xO2to0IgMrWXlG85RD8D
of/Eg6B+UcToaxCJ34FQmegjVb5CEjU0iDIlEtJUUQQiA3spbqDVu5PFuUJAkq9BxPa8GE8Kvb+E
3gvBwHDSDtOR+AlDMPU2TTFBqvMk6gUiI31I7ESmYbG+DiRtM44YDd2pzuLpPZ91ioNtiMivPgiZ
rlIEc9sljb8CLqThLm16vJzg3yVG5Fkfol5jaY6+sd6bgmk/JmlolbqdlUHeOEcUO/zuEreX0nUN
I0LCHwEQkg72idtVAknUlsw6OapD3uBhv/ozIDem3a5cg7WrFX4b+6vesZQ5ygagLrBW7pxNzCAb
fYjbmhWIkWVi8jWIeHeFmEQ6DwrQ/gaHkOQj0AJJ5JO+v4PhFjPOJZmhPyfknXL4dJN9NkhYf4V+
Tx6ygfpF5+zA/vqZxAzSRbnBSMu+xaNdiHYgVHlWSaMR+hj5Mz7RlbUWRfSMNUIpjCjhCUUhCWVK
NiFESxEjgJYUNWHDqLNxPQSsXhCtIDo4hygP6fTHU2MFN89Zg9rYHeyxe0GlCnK8dYDSyZ1zm20W
bLYV02zqbRx/GHpFlo3XwTE+ajbVvYyXbUDL5jBnF+Vwv513+JX5h2bQbV/OQtLSO6+RlVszTg8b
QsAffi0I/M1wnIfaX4S52mhU2QUI2MP26AJh67P8jQC1XPgX1PZwOUPO/XQ4lwd06yT9NRk2zWbR
EZ4/CL/cAls5uJEPW3VDfMVTjNdL+7WAOy8eqZXDGxdCLyrNKkoZrF5R+pDVOI/qkOkCwuORxl3w
d8LFVeh5HkJtMKkb4ifdUCm6J7T5Aebck1aA0CS00QsfHngzpEVFmNa4y0yzWaHTRxfUixDiwToB
E2KUYMLNeF0X5SW420Jy+KoFum1y4LqUQSQLeSts2OYIUzT1+3xsf+hRS/kO3+I7Y7YfwL6DcKhi
DZpoOP1pOgjwziMrs2clI4UFnIVD5esS1YcnIGCNfJYs03BPE43785cPUV6zYxKdLzGbuccqK3f4
3v76auWCxIDy0WUTsP7bN4k+G8qfhd/U1NR0Zk3KwDLDMnhkLSGDzTw/IAqOq4B7lQ681ho6DQz5
QbHWlQu4ly8+e0mjFcFfATBIqaiRZAk8ZF+SVsD99MnVAtU1LT81zebPYNZJ2VUQyqCMMiiPycYS
eEfmJcEL/t/Id0OUd1jOwNICpLrl4SvLXkIUHOv/N0HXBPDjNmqP8K3QQi2hwQH/TiXWFtTbQLXQ
wlF7qRXGqT1jDbqPrFFi2fJ5omN6NhR8yzSbYy8HmQ3EfWAGYOQNaLHQzh70qzauwkvBfhjnFT0R
4bBi5QifqqtcXf4a6gMir3B8oYH1yqkBul6dC3HhOdp3PQ0VSuxLbktgPtqj+PBpgNWQ5WN0XVvl
5tgXRC1OKWrmZy0Oy8vvMc1m4abtrD++O0inobM386GzAPPV29TFu8JLNfQtHzst3/VXc391XFGN
nwUWllzZ7C/h93YROVx996fxAd26WYU0X9lI7x82mAHqAyJ34CDMh9KjLAttPBs+EubCqWlQHxCI
7IDrBwQC9QGBQH1AIFAfEAjUBwQC9QGByAb/D+X9mUueQhi5AAAAAElFTkSuQmCC
</FILE>
</FIGURE>
<FIGURE FILENAME="Flowchart.png" FILE_TYPE="PNG" ID="FIG-09" MODIFIED="2024-05-03 15:21:04 +0800" MODIFIED_BY="[Empty name]" NO="9" SHORT_VERSION_FIGURE="YES" TYPE="OTHER">
<CAPTION>
<P>Study flow diagram.</P>
</CAPTION>
<FILE>iVBORw0KGgoAAAANSUhEUgAAAowAAALuCAYAAAAkD0eHAAB4cElEQVR42uydD2SW3///vyRJksgk
mUQm/SaJTCaZmCR5SyRJPt4iSSaJJDMzI5NJJjLJzFskSZLIJMnbyGTylpjJJImZZJLz8zyc27nP
rus613X/2e7V48Flu+9zXef/dc7zfp1//2c8/u///o+Li4urrlejQZlwNXL9BGiYttJvNAEAFkOg
ERegfgIsQ8HICwIAf1qnTLsH1A2AQu8FLwYA/FmdMu0eUEcAEIwAQIeMGADqCACCEQDokBEDQB0B
QDACAB0yYgCoIwAIRgCgQ0YMAPUTAMEIAIBgBOonAIIRAADBCNRPAAQjVM27d++IB2UDCEbqHvUT
4PcSjOFxSStXrjRr1641Z8+eNXNzc7/Fix17rpYNxqpVq1L9fvLkic3fXbt21STcrOez4vE7NdRF
/AjzhI4EwfjixQt7z/Pnz2velvj/L+X7uBzrMfkD0KCCMURC8dKlS+bcuXN/RCNSS3+z/JJYfPr0
6aKEFbohGIuHR0fy+wvGv/76y7Z1R44cqeuPT6ysCEaA31Iwil+/fpk1a9aUfdfT02PWrVtnv+/q
6ipzm5+fN6dOnTKrV682LS0t5vXr12Xuly9fts/Jff/+/ebTp09lcXjz5o1pamoyu3fvLoUvwSpr
56ZNm8zo6GiitW7FihWmtbXVjI2N5WoQYv7G0ql7h4eHTXNzsw3bF4FJh9v7f9Pc8oSbJ95+HJPC
GhwcTIx3WhnkKbdYfVKaFOf169ebmzdvLrDAZMUpqU5m5cHHjx/N4cOHbVzll+rhw4cPU/Mk6373
jNLr6vXBgwfN+Ph4rvDy1NGs8kYw1j/smZkZs3nzZvv/li1bzOfPnwvVt5h7kXc/9p6ltTl563FW
/iS998u1rUcwAiyBYBS+YBwaGrKNll7unz9/2pe6v7+/5H7t2jVz//59+//jx4/N9u3bS24DAwNW
LOhZXfJLDY4fh/Pnz1s3NeLixo0bpq+vz3735csX097eXhZXv9F89uyZ2bp1a64GIeZvLJ26V42z
awQVB8Ulj2Uvyy0WbizeeSyMhw4dyox3WAZ5yi0rXKVH1hsX57179y7Ij6w4hcTyYOfOnWZkZKQU
X8VdHVNafPPc39bWZoWE3B88eGBOnz6d+/msOhorbwRj/cPu7e01V65csf9fvXrViqQi9S3mnvfd
z/OeZbU5Ret9GI/wvV/ObT2CEWCRBeP09LR9ifViOzTvTi+0j//iqtEI3R07duywv0r9X6gbNmxY
YMnx0a9P/xlZdvy4qkF0jVaRBiHmbyydSXHN2zFkucXCjcU7j2CMxTt0z1NuWeE6sZUW51icQorm
gZBVokjHEN7vWxRVPm7+aZ7ns+porLwRjPUPWxY7WefE1NSUtTIWqW8x97zvfiXtY63qfZLfy7mt
RzAC1FkwhpeGBTSsoF+X/q+88D6/UcqyDPn3Jd2fFLfQPzVQ/n36panPaty6u7tzNwgxf2PpjImk
SgVj0fwN451HMBaJd6XlljXRP4xzniHtInVCaLhLFpATJ07YzisWXtH7wzhkPZ9VR2PljWCsb9gq
Gw2X+nR0dJQtfsnTVuSt31nvY7XvWSX1OFbHl2tbj2AEWCQLo6xBmqc1MTGRqyHIeuljbkU75rRG
UkMinZ2dduizEsGYp/GuRnhV02kUzY9aC8ZKyq3SDrUSwRjef/fuXWv9uHPnju34NeSVFV7R+0MR
HHs+q47+ruJwuQhGDfEm/VjW93nrW5H3I/ZjsZr3rJJ6XPSH4nJp6xGMAIskGIWsimo0Hz16VPa9
JhvPzs6mBrBt27bUYQo9Gw5T+B1vUtw0nOk/Mzk5mfpiS+DmbRRj/sbSWS/BGAu3SH7USjAWLTcN
6/nf7dmzx85Jcrx9+7YqwRjLA02a9/MwjE/od577379/X5Z+t0giz/NZdTRW3gjG+oWtIVENR4ft
lT7rezeNIlbfYu5F3v2i7WM19T6WP8u5rUcwAiyiYBRqMDVnRQ2PQ5OZ3cRkXfrsD+loOERDB0J7
m4UTobUa1j1769Yt2+hkxUGTuDUp3U2E1nCRf5/81+o5EVss4T8X8zeWzljjrZWB6pBcA1hk4ntW
uLF4h2TFI69gjJWbPxld816d1cYRLnpReqoRjLE8UGfvVoeq05FgzSqb2P36/8CBA+br1682TJWP
v+gl9nxWHY2VN4KxfmFrWFP5ncT169dLi19i9S3mnrddqKR9LFLviwrG5dzWIxgBFlkwuoZg3759
Zd9pJaF+zeoXo8SBW+Umfvz4YY4dO2ZfZs2h8RcLCLfVgi6tmvvw4UM0Dmq8NWFa2ztotZ1/n4Yo
FI7bZsI1KHnSmOVvLJ2xxlurCfWc+1WdVzDGws0Tb5+seOQVjLFyc423ykCdgsog9EcdgeKrebGK
cxHLSdE68fLlS/tDR3FSJ6OJ8lllE7tf/ysMhaVnJB79Cfux52N1NFbeCMb6hK1VxWqvkvj+/bu1
kuV957Lc87YLlbSPRep9UcG4nNt6BCNAHQUjwGKhjsYf0oU/pvH5I8MG6icAghEgB7IYaKK6289N
lodaT1gHOmTEAFBHABCMsIzRik3tsaZhLZ30cvHixbKtmoAOGTEACEYABCMAAIIRqJ8ACEYAAAQj
UD8BEIwAAAhGoH4CIBgBABCMQP0EAAQjACAYAagjAAhGAKBDRgwAdQQAwQgAdMjLSgy8e/euIcqh
UeJB/QRAMNb9xa11GnQe6qFDh2oa//DScVY+2rxaR27pbFkdr6Vzu/M+ryO6dGQjAB1ydWEvZlvj
H4cZ+q1j7nTc3a5du2oSbtbzWfH4k+sKghHgNxSMtUaN9Pv37+vm/6NHj+yZrA6dl3rz5k178oku
nbO8f//+3M8rrtoIGwDBWN+waxnnLL8kFnUm+2KEFTvLHsEIAJmC0f3ClSWrtbXVjI2Nlbn39PTY
A+F1kHxXV1eZ28ePH63VS9Yy+dHS0mIePnxY9iLq4PimpqaS0Jmfn7cH0usZ3f/69euy+wcHB01z
c3PpoHm/MfXToP+Hh4dT73VxlzVPp4xIqPnPv3r1yhw4cGBBwxHzMy8ShDt37jRzc3Ol77Zu3Wq+
f/++oMPI+7xQnBV3GjtAMFYetv+93rVz587ZtmLTpk1mdHR0wXNZ7WBWuxGOGPhhZ7nlCTdPvP04
JoUVa2/D9ltolETxURuuH7yfPn3KzO+kNKW1y7E4IRgBllAw+i+khmglahxDQ0O2IXRnAatB6u/v
L7lL0IyMjJQsZnr51bj4L+L58+et28zMjP3u2rVr5v79+/Z/nTO8ffv2svs1ROwaIMXLF1RhwyKx
mnav4q1zixX2ly9fzN69e8uev3Dhgrl79+6ChiPLz6Qh47R8Vd751sGQ2dlZ23CeOHGi0PN37tyx
cQdAMNZGMN64ccP09fWV2or29vYy91g7mKfdSAs7yy0WbizesbzI096G7ffAwEDZKIniKANAXsEY
a5djcUIwAiyhYJTAcwIuREO2erF9fEGZhD/nTmH6vz6FBGLoZ9b9aY1r7N62tray+YHj4+Nl7nv2
7DGTk5OFwi+CxPTU1FSi2/Hjx+0vdF1v374t9LzirLgDIBhrIxhlPdPIR1pbEWsHi7RbRdxi4cbi
nUcwxuIduu/YsaMsTP2/YcOG3IIx1i7Xsg1GMALUWDDKqig3NU7d3d1lbvplF1vEoSELWQ1lKVNj
ktUYOj+LvLhZgjHr3nCCtxpe313DKWFjnGc4JQ+aa5hH1GloR9MAijyvOEtoAiAYayMYwzYpbCti
7WCRdquIWyzcWLzzCMYi8Q4NAknxqLZdrlUbjGAEqINgdKJPw8OdnZ12uCCrcfDRkK4shhomff78
uR22aBTBGGtMk9KWJ/w8Q9KagyMxGEPDTEn5EXu+3kM0AH+yYAzdY+1gvQRjLNxYvOshGGNhVtsu
IxgBGlwwOiYmJspeHlm/NNcuDU1c9t01hBp7+bdt25Y5JF0rwSgLnebIODT0u1gWxqNHj1oBHqLh
fz9O4XBO7HknMrEwAoKxdoJRw6T+MKumfRRpB+slGGPhxuJdD8GoOIVD0r7VMHwm7BNi7TKCEaCB
BaMshFopLcIJxprg7CZV69JnfxsYrWRzq6Ld3LrYy6/haw2DC+0pGC56qZVgDCdXK95hw6X5M/UQ
jJpn5CaJ+8hqqGF/l59XrlyxV97nXQPLHEZAMNZOMGrhnra4cm1FR0dHmXusHYy1G/pxqnl5Tmjl
FYyxcGPxDsmKR942VnHQCIiL061bt6wRwOEvopyenraLgYq0ywhGgAYWjBqO1txDt4WBE48OrdSV
JVG/IvXy+0Lm5cuXVtzoOQk/LZ6Jvfw/fvywG1brGYXri7ZaCkahxlRbUmjLCa3m838Ja6WxvquH
YFTakqyosg5q1aHiISth2rBz2vPi9u3bZaukaewAwVidYBTaI1XWfrUXahdC96x2MNZuaGWznnPt
T17BGAs3T7x9suKRt411P3zdoj2tkP7w4UPJzRkd1J9ISKo/KdIuIxgBGlgw/ilIqG7evLn0Wfs/
Zm2a3aho6wyJfAAEI2Lgd2uXqSMACMZFR7+6NQ/Q7WGmX8X+gh6hleHL6XxVDfu7I8QAEIyIgd+x
XaaOACAYFxWt2tY+ZRru0IkCFy9etA2Uj4ZPjhw5smzSpLhyljQgGBEDv3O7TB0BQDACAIIRMQDU
TwAEIwAAghGonwAIRgAABCNQPwEQjAAACEagfgIgGAEAEIxA/aSOACAYAQDBCEAdAUAwAgAdcs3D
Xk77swKCEQDBCAB0yEsQtn9cHaKiOM+ePTOHDh2qmX/fvn2zRyPqPGwdSXj8+HF7FrVDbpXuUUvZ
AiAYAQDBWJPnaD+LoROp3r9/XzP/enp6THd3tz0hRte9e/fsOdsOhaUNwRGMAAhGAEAw1jRsHUsn
a5WsVjpX/tOnT6Vn/Mt9Nzg4aJqbm82KFSvMypUr7UlRoahZt26d9bOrq2tBPHQGfFNTU6qwefLk
ifVX/re2tpqxsbFc8U1Lp/9dUvjz8/Pm1KlT1r+Wlhbz+vXr3OnJiuurV6/MgQMHFsRleHg4M/+y
kH86GtWh02EOHjy44B6FjWAEQDACAIKxJmEPDAyYmzdvlixWQ0NDVjylPafPGmJ1Ik1iR6LHoecl
iNwZyaOjo6a/v7/s+fPnz1v3mZmZxDj5IkpDulu3bq04vkmCMQz/2rVr5v79+/Z/ne+8ffv23OnJ
iuuFCxfM3bt3F8RFw8Zp+ReKdF+si7Vr19q4+Og7nzt37tiwEYwACEYAQDDWJOwdO3ZYC5tD/2/Y
sCFTMPoWvfAeDcGGgsYXUUnPh8j65wRctfFNEoxh+BKIYZzzpicrrnv27CmzBubJvxi+uEz7TmEq
bAQjAIIRABCMNQlbw6JZAiTPHEb/Oz0bWsf8MPLkgSx1uk9iTfP1qolvkmDMI8LypicrrhriDsVm
LH4xYukXClPD5whGAAQjACAYaxJ2kljKElgxwZMkaCrJA80z1PBwZ2enuXTpUsXxrVYwxtKTFdek
Z/PELzYkHZL0XVaaEIwACEYAQDAWClsLNcIhXn8rnaKCUf7Nzs7WLA8mJiYW+F8kvlNTU1HBuG3b
ttQh6Vh6suJaDwujROn3799Ln3/8+GEX/vhoriUWRgAEIwAgGGsWthaRaNWzW0Ry69YtK6B80aM5
d06kxQSP/Ovr6yv5p8++oMmTB5pTqNXHIlwUEouvvwhlenraLjCJCUYtetHQstAehv6il1h6suKq
eYTj4+M1FYxase3HRwtcwqHwt2/fMocRAMEIAAjG2obttqnRpRXHHz58KLlpRbAseM6Kl0fwaF9A
DZPqGQk2fzV0njzQEK8Wt7htZ5wgyxNfJ9r0rISkno0JRlnpjh07Zp9TuKHIy0pPVly1UlmrrGsp
GBV2R0dHqUy0Yl2befvcvn2bVdIA9RSM4aRm/bJWI+Lvol/tC6dffQ8fPkx0e/DgQUW/CrPCr/Up
A34D6/+qDxtzNa4u/z5//lxym5ubsw28GjqtbNSeZn5jl+eUgrQ5PrXamHixqUcZZZVBHneHVn+G
+ZP3JImvX7/a8tUqUtcRa0uS30F8/W6CEeqD9nMMh4sXg/b2ditkqSMAdRSMPjL3S8Tp6KVavXBy
lyiU4PLRcM/OnTurfmHD52t9yoDQ/JijR48mxvX69etle6T19vaWNZhnzpyxFgvnrqEl+eXIc0pB
rRu1pW4ka11GsTKIuTs0nKfvw/zJU0b6YaB7tH+dG8r8999/zZYtWxbsS4dgRDD+zuj9XszzuLWl
jsKkjgAsomB0ZE2oDr9ze2y5UwO0A78/vCF3ddgaMvDR8U6ahxL6n3XCgDr7c+fOWUvRpk2brPXG
f74epwwIiQiJiaS80P5k/oRs4c/pUV76k8D1f7jCL3ZKQZ5GTfdobo+smOvXrzf//POPnXuksMI0
x8rs48ePpbNb9axOgvCtxLFTKbLKsB5lFCuDmLtDk+v/+++/xPyOlZHmhCm/QyQaQ7GZdWpH1gkc
sRNHkk70iJVlnrzPKk8EI4So/hw5cmTRwlNYnCUNsASCMdzPKo9gbGtrs0N8zkJ5+vTpMnet2tu7
d2+0c46dMHDjxo3S5GcNm2sYwn++HqcMiOfPn+dqXLSyUJ3riRMnUgVjuMJRxE4pyCsYle/Kt0eP
HlmhKOumPielOavMZPkdGRkpWeRknZMI8cVW2kkPsTKsVxlllUEed1kdlc60/I6VkRYC6EdFjNip
HVkncMROHEk60SNWlrG8j5UnghGWeedIJgBUIhhdhyIrXhHB6Fun5Ic/PODulWCUQBQSKurIQr9i
JwzIauJvL6Fw/efrccpA3uc0jO8mpWvFnkNiwK1w1LC8REe4V1nslII8cxjDdOqzvzVGkTJLwo9z
1kkPsTKsZxmllUHMXVZA3+qZFHasjPLuARc7tSPrBI5YPuU5USQsy2pPMUEwAoIR4A8RjP6locyz
Z8/a+VhFBGNW5+ncJZquXLlSshQ6K0WRExOSdvev9x5gRZ/TcKOGaR1a4CKhorhr0YwscqGFMXZK
QV4LY97PeTby1dCmrF2yxEnk+M9knfQQK8N6l1FSGWS5u7mH/iKYPJb3EKUrD7FTK7KEZyXvYqws
qz3FBMEICEaAP0QwVvJCxTqcpDmQGiLTvENnzdIwdfh8rCOKnXhQj1MGiuaXhu2yOn1ZqpQPRSxU
iyEY/TLTkLEsXRqG1XC8yi58pshJDzHBVMsyylMGvruG4jUknye/s/yUxTxpdwGF5c8ZjNXhWgvG
WFlWe4oJghEQjAAIxsR7kk4R8Fe8aoht8+bNic9rgr+sjJo/l+QeO2FAz/nDeRJfS21h1PCsLxTC
IcYQiZNw/lzslIJ6CMasMtP8R78cwjL3STqVIqsM61FGsTLIcs+7ZVGsjGRp1Vy/EC3u8ufvxk7t
yDqBoxLBGCvLak8xQTACghEAwViyeMROEdD8L+1Bp45Oi1LCRS8OTaCXxUJD0knusRMGNHlfixPc
ohdt5hrOYaz1KQOx5zS8KbHg4ixB7Ibehaw7zoKlFauyyIVxjJ1SUA/BmFVmWjHrrGJu7p7/fOxU
iqwyrEcZxcog5p4n7FgZaeqBhnt1CodWZLvFRJrm8fLly7L8yTq1I+sEjkoEY6wsqz3FBMEICEYA
BGOZIMg6RUBCUNtuyFIiIRIuvvA7VfmTdQpC1gkDQlv0yDqk8BRuuEq61qcMxJ6T5UkrUxVfWaAk
TnwkjjRHzs1hTFosknRKQZ4h2ayOPyYYs8pMAkcLGxRnCZZwM+vYqRRZZViPMoqVQcw9T9ixMnI/
qE6ePGnDUN6o3JO2+8g6tSPrBI5KBGOsLKs9xQTBCAhGgD9AMP5uLNUpA9WSdErB33//TRlRRnTI
iAGgjgAgGOvBYp8yUC1ppxRoaJIyoozokBEDQB0BQDDWgcU+ZaBaqjmlgDKijOiQEQNAHQFAMAIA
HTJiAKgjAAhGAKBDRgwAdQQAwQgAdMiIAaB+AiAYAQAar0Om7QPqBgCCEQDolBEGQJ0AQDACAB1z
beLBxRU7hx6ANpsXBACw5FAelAcAVCIYY41H7AixpUDn7B46dKimfo6OjpotW7bYo8901u7ExETJ
bXZ2NvMXqo5KK7JHn45784/hEzrrV34+fvy47Hvdp/uXoiPQcX86Ti5pw2oxNzdnj8rTMY26T8fP
9fT0LMuOqx51SuiYP/+caD/vdCSg6pvyr6uryx6bmde9aJ1DoADlAQB1FYyN2NBIwLx//75m/v37
77+mra3NTE1NmV+/fpmRkRF75q5DIk5n+6ahuOjM4LzoXF6dS+yjc4519Fx4VrHuu3LlypKUj0Sg
NthO48SJE+bevXs2z8T8/Lw9Izl2TnMjUus6JXR+9dGjRxPL5cyZM6a/v9/mna7BwUF7b173onUO
gQKUBwDUVTCGFkZZvGT5WL16tTl48KAZHx8vc9dZu01NTaXO7OPHj9YaovslQFpaWqw1LemZ//f/
/p/ZuXNnYse7efNma3V59eqVOXDgwII4Dg8Pm+bmZrNixYqo0EkSPtevX0917+3ttR12FoqT4pYH
naUcnnIiK6KeD62Juk/3O2TBW7dunVmzZo21OoX5kFU+SUjcyS/dr/OdneUzz3wf5XOIymj9+vWl
zxKRLj4qez8tob+xtGWVcVY4Mb/rUaeE8nN6ejox/2Q5dEJb6P+1a9fmdi9a5xAoQHkAwKIKRlni
Pn/+bDuwBw8emNOnT5e5y1Imt5mZGfudBKAsds5ScvPmTSsO057p6OgwY2NjZXFQxy2Li5AF7u7d
uwviKFHqxI46dl/MxCY9SxRknWssy446ZwkOddpJFrQ7d+4ssA5msWnTppIgUH46i6bEjss7CeWN
GzeWnhkaGrJ5oefkpmF0WaHylk/IwMCALQ9XNvJfoitv3VCcFb7EWho6a/n+/fv2f1lqfcut73+e
tGWVcVY4Mb/rUafE8+fPU/MxFITKQ32X172SOodAAcoDABZNMPoWK3Vo/vw2Z+GKIYtN2jPq7Ds7
O8vul7Xy7du39n/NL5ycnEy0rFXaKEoIaA6bxJosVBp+9ueLSbRp6NWlWcPEEig+ipPilpf//e9/
do6gkIBxHb/+SmC7vPAFn/LaFxFC8wbzlk+IrJm+2NP/mi+XNw8VlsJX/mn+n/Ll5cuXC0RlGOck
//OkLauMs8KJ+V2POhV7TsJcVmvFS/McVe7+exFzr6TOIVCA8gCARROMSWIr5peGnCWwNPQrkRLz
UxY/N59MosSfqyVBF3b+SX4UnZt59uxZu7jFWdoU1zR0j2/5c99puDMvGpaXZVUcP37cClahv/os
zp07VzZ8r7wOLVqh+M4qnyzhXqQ8k8r3xo0b1iKn5/3h/azwff8rSVv4fNYPgiy/61GnYs/pB4nK
WXHTohiVu29BjLlXUucQKEB5AMCSCUa/E0ty11CfrD8aPtMQnYZbY35qzqAEnLO0+AtEkkROrHOP
DR9qmNm3tKkjDjvnomIrhoZG3epZf3hafzX07dz9eCWFGcuHrHQkxbfaVfEa2vetd3kFYyVpyysY
Y37Xo04V7aBlLVQ9KOpepM4hUIDyAIBFE4z+SlKJGS1GyfJLYkyWO4dWIsdEyZcvX6zVR3PxJJ40
JOeohzVIi0NCy43CcWiYVos5/HRr+DoUgEWtPbLInTx50vz1119l32uhi74Lt3lpbW0ty8ukNGeV
T4j8C4ekYz8AfLS4JWkY2M8Hid48Q9J50pb1XVY4Mb+XwsIYovmmWVbtJPdK6hwCBSgPAFgUwajF
H1+/frUdbF9f34JFLyEaXnbDqm7OVR4rliyLEk5u2Nah58OVv9V27losocvfwsSfG3bx4kW7yta5
a8HErVu3yvzQHMui88lkOVU8NQSe53stUlGeu3jos1bi5i2fED3v5snpUpr8PQNjeajFP/JDK4GF
hL3888tMUxHccLv2DUxb9JInbVllnBVOzO961KnYc4qfRKDQTgKat+vHIeZeaZ1DoADlAQAVC8as
4bVQ3EnEyOonS5TEib8wICkMLYJwCyPUCUqY5RGM2hZFbuHqZU3+D4VULTp3CR2t3la6ZPn777//
Sm4SQlqlLTdZ1SQ+ksRfuGI1Fgc3PO8El8NtxZK0gEh7OMpq6+LpVlTnKZ800ScrlS6J9A8fPhTK
QwlpiUwN68oSK/98q6XyTouIVP6avxpuw1QkbVllnBVOzO961ams59zcXDdH0a3wzuueVucQKEB5
AEBdBGOjog5d1skkIelbhxoFbbqtxR8+f//9NzVvGdCodaqSOodAAcoDAP4YwahhQ1mEuru7E921
TUrWvomLjYbak7avCbfegcal0epUpXUOgQKUBwD8MYJRixA0nOovdvHRJsrhSSlLieKyXM71BbMs
6tTvVOcQKJQHACAYAQAQKJQHACAYAQAQKJQHACAYAQAQKJQHANBG0EgAAAIFKA8AQDACAAIFKA8A
QDACAAIFKA8AQDACAAIFKA8AQDACAAIFKA8AQDACACBQKA8AQDACACBQKA8AQDACACBQKA8AQDAC
ACBQKA8AAAQjACBQgPIAgFgbQUMBAIgToEwAICoYaSwAAGFCuQAARAWjazC4uLi46nkBghEAlrlg
BKCTAeBdBgBAMAKdDADwLgMAghHoZACAdxkAEIxAJwMAvMsAgGAEOhkA4F0GAAQj0MkAAO8yACAY
gU4GAHiXAQDBCHQyAMC7DAAIRgA6GQDeZQBAMALQyQDwLgMAIBiBTgYAeJcBAMEIdDIAwLsMAAhG
oJMBAN5lAEAwAp0MAPAuAwCCEehkAIB3GQAQjEAnAwC8ywCAYAQ6GQDgXQYABCMAnQwA7zIAIBgB
6GQAeJcBABCMQCcDALzLAIBghKXoZLi4uH6PCwAAwQgAWJ4AAADBCAAIRgAAQDACAIIRAAAQjACA
YAQAAAQjACAYAQAAwQgACEYAAEAwAgCCEQAAEIwAgGCkmQAAQDACACAYAQAAwQgACEYAAEAwAgCC
EQAAEIwAsLhCkbOGAQAAwQgACEYAAEAwAkBtRCMAACAYAQAQjAAAgGAEAAQjAAAgGAEAwQgAAAhG
AFhs0QgAAAhGAAAEIwAAIBhheQgTLi6ufBcAAIIRsGIBAO8MACAYAej4AHh3AADBCECHB8A7BAAI
RgA6OwDeIQBAMALQ2QHwDgEAghGAzg6AdwgAAMEIdHYAvEMAAAhGoLMD4B0CAEAwAp0dAPAOAQCC
EejsIIl3796RCeQD7xAAIBiBzs7/3r9Wrlxp1q5da86ePWvm5ub+iA77yZMnNt27du2yn1etWrXs
0uP7VSt/FysfEIwAAAhGWAaCMURC8dKlS+bcuXN/RIctsfj06dNFFwb1EowIJAQjACAYAeouGMWv
X7/MmjVryr7r6ekx69ats993dXWVuc3Pz5tTp06Z1atXm5aWFvP69esy98uXL9vn5L5//37z6dOn
sji8efPGNDU1md27d5fCl2CVtXPTpk1mdHS0LK7OKrhixQrT2tpqxsbGUtP+8eNHc/jwYRu2nlH8
Hj58WAo768qT9qT4J+VnVnqSyiF0v3v3rtmwYYONw/nz582PHz9S781TLkXyJU8+FCkTBCMAAIIR
fgPBKHzBODQ0ZIaHh63w+fnzpxU8/f39Jfdr166Z+/fv2/8fP35stm/fXnIbGBgwN2/etM/qkl8S
MX4cJIDkNjMzY7+7ceOG6evrs999+fLFtLe3l8XVtwo+e/bMbN26NTUdO3fuNCMjI6XwFReJu7Q8
CD/H0p4U/5BYevIIRg2ZS2jLDwm3CxcuRAVjVrkUzZdYPhQpEwQjAACCEZa5YJyenrYCRyLIIbEi
oeDjCwIJkdDdsWPHDmvpcuh/Wcr8OPgWRyFLnf/M+Ph4WVwlbJwQqgRZwfIKxljak+IfEktPHsHo
Wwe/f/9uNm/eHBWMWeVSNF9i+VBtmSAYAQAQjNDAgjG8NGSqIWRZkRyyHoX3+eJC7nlESNL9SXEL
/ZNQ8e+TBctZ3bq7u6Pp15CxrG0nTpywAjZLrIWfY2nPIyRi6ckjGEOxlpaHoSW2VvkSy4eiZYJg
BABAMMIyEoyOz58/m4MHD5qJiYlcoi9LEMXcYmIp9owTOxpm7ezstIt00tDcP1na7ty5Y54/f26H
jYsIxljaKxGMefKgSB5VIhiL5kssH4qUCYIRAADBCMtUMApZFbUQ4tGjR2XfaxHD7Oxsqv/btm1L
HfrUs+GQtL9lS1Lc2trayp6ZnJxMTYMEblZnroUmftynpqYKCcZY2vMIiVh6Qj+S4ugL+W/fvtl0
xQRjVrkUzZdYPhQpEwQjAACCEZaxYBSyNGpumgSEQwtX3KINXfqs1c4ODWtqSFK8ePFiwaKXwcHB
0rO3bt2yQiYrDlqM0dvbW1ok0tHRsWBunlblCi20yLKkNTc3l1b/Sqjt2bMnUxhp1bDmJDqBF0t7
HiERS4+/YERzSCXawzgqTD0rP65cuWKOHj0aFYxZ5RLLl6L5UKRMEIwAAAhGWOaC0YmLffv2lX13
9epVa5WSdVCCxl8RrC1ejh07ZkWC5sJpUYeP21ZHl1ZIf/jwIRqH69ev28Ux2sZFK3T9+zT0qXA0
TKownVBJ4uXLl1YA6z6JGi3MyBKMWvmrNPpW0Ky05xUSWelxAkvpkZhWesI4Stxt3LjRLi65ePGi
tTLGBGNWucTypWg+FCkTBCMAAIIR6OyA8qMMAAAQjEBnB5QfZQAAgGAEOjtoGDjXmXcIABCMAHR2
ALxDAAAIRqCzA+AdAgBAMAKdHQDvEAAAghHo7AB4hwAAEIxAZwcAvEMAgGAEOjsA4B0CAAQjAJ0d
AO8QACAYAejsYunUOcqHDh2qS1jhUXpidnbWfhdefvzCS0fpOXTcno5lBN4hAEAwAtDZLVI6d+3a
Zd6/f1/zcKanp83+/fsXhPf48WN7dnNeHj16ZM9ndiiuu3fvpsLyDgEAghGgcTo7ff/mzRvT1NRU
JlR6enrMunXrzJo1a0xXV9eCZ+7cuWM2bNhg1q9fb/755x8zMDBg1q5da1auXGmePn1adv/ly5et
P6tXr7Yi69OnT2Zubs5s3rzZ/Pjxo+ze+fl509ramisev379MufOnbPhbtq0yYyOjpal89WrV+bA
gQML4j48PGyam5utZS8pvnno7Ow0//3334J87e3tNYODg7n8UPx37txp88JHcVbcAcEIAAhGgIYR
jOfPn7fiZWZmxn43NDRkRZW++/nzpxVi/f39Zc+cPn3auslCJsF25swZ+1niSyLMISF58+ZN65cu
+X3q1CnrdvbsWevuc+PGDSsS88RD9/b19Vn3L1++mPb29rJ0Xrhwwdy9e3dBejXsK9EqwvgmDRkn
iUKlKSlfjx49agWfRK7yRWI5DaXPty46JMYVd0AwAgCCEaBhBKMTTw4N40qE+WzdujX1GX3W3L2k
sHbs2GGthg79L8uk0PCrrIwuLP3dsmVLye9YPGQR9f0eHx8vC3vPnj1mcnIymt4iQuDff/8ts1qG
z27cuNHcu3evlJ7bt2+ba9euJfol6+LU1NSC7xVnxR0QjACAYARoGMEYIotb1sKM8Jmsz/5zvv+O
ffv2WSuiGBkZsda/vPHw/XECzQ9bQ+Ch4ExKb14hoKFjidTPnz/nflbhS0SGSCyniUI9oyF4QDAC
AIIRoGEFY5LIyysQw8+hqAvdtUikpaXF/q+5i8+fP88dj5jfSc/HBGPWkLSG4R88eFBYRCTFQ/Mc
s4ark9IGCEYAQDACNIxglHDzh5irEYzyKxySXrVqVdn9WoCi+Ygaji4Sj7a2tjK/NZRbTwtjmpj0
n9dwu7+IRfFzgthHcx0llpPQfE0sjAhGAEAwAjS0YNRCFLeYRJc+a3VzJYJRz8qa5vy6deuW2bZt
W9n9WsiiVc7+gpY88dAQthaguEUvHR0dC+Ywal5jrQRjnvy7ePGiXbTj4qw0Kc0hmovpFhmFvH37
ljmMCEYAQDACNLZgFFq9q1W+sgZqXqEvbooIRuG21dGlFdIfPnwoc//69asNR6KvSDzE9evXrVVP
q5K16jhcJa3vFlMwapsgrRhXfLXlkARvEhpyDq2fDi2UYZU0ghEAEIwAdHaLwOvXr8sskssFbQ+k
vTGBdwgAEIwAdHaLgLbmeffu3bKJr+ZhKs7AOwQACEYAOrtFQhtzHzlyZNnEV3HlLGneIQBAMALQ
2QHwDgEAIBiBzg6AdwgAAMEIdHYAvEMAAAhGoLMDAN4hAEAwAp0dAPAOAQCCEYDODoB3CAAQjAB0
dgC8QwCAYASgswPgHQIABCMAnR0A7xAAIBgB6OwAeIcAABCMQGcHwDsEAIBgBDo7AN4hAAAEI9DZ
AQDvEAAgGIEODwB4dwAAwQhAxwfAOwMACEaASjpALi6ufBcAAIIRALBkAQAAghEAEIwAAIBgBAAE
IwAAIBgBAMEIAAAIRgBAMAIAAIIRAADBCAAACEYAQDACAACCEQAQjAAAgGAEAAQjAAAgGAEAwQgA
AAhGAEAwAgAAghEAEIwAAIBgBAAEIwAAIBgBAMFIMwEAgGAEAEAwAgAAghEAEIwAAIBgBAAEIwAA
IBgBAMEIAAAIRgBAMAIAAIIRABCMAACAYAQABCMAACAYAQDBCAAACEYAAAQjAAAgGAEAwQgAAAhG
AEAwAgAAghEAEIwAAIBgBAAEIwAAIBgBAMEIAAAIRgBAMAIAAIIRABCMAACAYAQABCMAACAYAQAQ
jAAAgGAEgEyhGF4AAIBgBABAMAIAAIIRACoTjQAAgGAEAEAwAgAAghEAEIwAAIBgBAAEIwAAIBgB
YLFFIwAAIBgBABCMAACAYASohXDi+nMuoN5T7wEQjABY2YAyJw+AMgcEIwANKFD2pB0oe0AwAtBw
AnWANAN1ABCMADSaQB0gzUAdAAQjAI0mUAdIM1AHAMEIQKMJ1AHSDNQBQDAC0GgCdYA0A3UAEIwA
NJpAHSDNQB0ABCMA0GgCgpGCp96TCYBgBKDRBOoAaQbqACAYAeraaIbHaa1cudKsXbvWnD171szN
zdHw03FS7yk36j0gGAHoOBd+rw7z0qVL5ty5czT8dJzUe8qNeg8IRgA6zuTvf/36ZdasWVP2XU9P
j1m3bp39vqurq8xtfn7enDp1yqxevdq0tLSY169fl7lfvnzZPif3/fv3m0+fPpXF4c2bN6apqcns
3r27FL46bll9Nm3aZEZHR8vi+uTJE2sVWrFihWltbTVjY2MUMh0n9R6o94BgBFjMjlP4HefQ0JAZ
Hh62HdrPnz9tR9bf319yv3btmrl//779//Hjx2b79u0lt4GBAXPz5k37rC75pU7Wj8P58+et28zM
jP3uxo0bpq+vz3735csX097eXhZXdZpPnz61/z979sxs3bqVQqbjpN4D9R4QjACL1XFOT0/bjkud
mWPXrl22E/PxOyt1lKG7Y8eOHdYS41tlNmzYUBYH3/IiZHHxnxkfHy+Lq6wyrqMGOk7qPVDvAcEI
UOeOM7w0FKahNFlUfMtGeJ+GxXz3NPz7ku5Pilvonzpl/z5ZV/RZHXp3dzcFTMdJvQfqPSAYAerZ
cTo+f/5sDh48aCYmJnJ1flkdXczNDzdPx5l0n+Z/aRiws7PTLlYAOk7qPVDvAcEIUOeOU8i6cvjw
YfPo0aOy7zXBfnZ2NtX/bdu2pQ7N6dlwaG7VqlWZcWtrayt7ZnJyMjUN6ujpFOg4qfdAvQcEI8Ai
dZxCFhfN05qamip9pwn8bjK+Ln3Wqk+HJv9ruEy8ePFiweT/wcHB0rO3bt2yHW1WHEZGRkxvb29p
8n9HR0fZffJfK0aFFgFkWXoAwUi9p94DIBgBatxxus5v3759Zd9dvXrVbvchK4msMW5lp/jx44c5
duyY7cA02V+T9X3c9iK6tFL0w4cP0Thcv37dLhLQliZaYerfp2E5haMhQ4XpOlGg46TeA4IREIwA
NJpAHSDNQB0ABCMAjSZQB0gzUAcAwQhAownUAdIM1AFAMALQaAJ1gDQDdQAQjAA0mkAdIM1AHQAE
IwCNJlAHSDNQBwDBCECjCdQB0gzUAUAwAgCNJvyOdcCd70y9B+oAIBgBaDSBOpApGMOLeg/UAUAw
AtBoQhV1IE1k/a4XUO8BEIwANJqF0q1zfw8dOlSXsO7fv78gvNnZ2agFLLx07JtDR9HpuDrqQHqa
GsXCWG1YtX5+sev69+/fzdmzZ+0xiDpGUUcmfvv2reSu/1WfV69ebe85fvy4PS+7HnWdtg8QjAA0
mlWle9euXeb9+/c1D2d6etrs379/QXiPHz+2HWdeHj16ZM8udiiuu3fvpg5EBGMjpLnRBONi1/UL
Fy6YW7dumV+/ftlL52j7db+np8d0d3eX3O/du1e3uk7bBwhGgBo3mk+ePDErV660Vq3W1lYzNjZW
cpufnzenTp2yFoGWlhbz+vXrMv/evHljmpqayhp5dQrr1q2zFoSurq4F4WW5y8/h4WHT3Nxs46N4
PX36NPfz6oTOnTtn1q5dazZt2mRGR0fL0v3q1Stz4MCBwmHmobOz0/z3338L8rm3t9cMDg7m8kPx
37lzp5mbmyv7XnFW3Ok4a5vmtLoky5dv6dI7cvDgwVzvRFa4/nexuroc6/r69ettvBw/f/60lka/
Hk9OTpa5u3ytdV1HMAKCEaDGjabfaWgIa+vWrSW3a9eu2aEnIUvZ9u3by/w7f/687SBmZmbsd0ND
Q7ZD0nfqDNSJ9ff3l56JuctPDUt9+vTJfla8FL+8z9+4ccP09fVZdw11tbe3l6VbFpC7d+8uyJes
MPPMi5MovHnzZmI+Hz161HaC6vjVucvqkobS51tcHHfu3LFxp+OsXZqz6pLq8549e6zbjx8/7Dvh
LHWxdyKvYIzV1eVY10MkrvWD0qH67wtK91096jqCERCMADVuNNWguw4wRJ1h2MD7/rmOx6EhsPB+
X4DG3JP89OMde16WTnVSjvHx8bLnJQJ8C0eeMGP8+++/ZZac8NmNGzfaoTdnFbp9+7YVHUnIujg1
NbXge8VZcafjrF2aY3VJgk2iTCLNFzCxdyKvYIzV1eVY10NU7/267ovTtO9qVdcRjIBgBKhxoymr
otzUQWl+UVZjHvNP92ct4Ii5xzrZPP77qMP1n9cwYtgJx8LMQkPH6rg/f/6c+1mFLxEZIgtWWkep
ZzQsScdZuzTH6pITbRs2bDBfv34t/E7kqctZdXW513XlmYb2ZR11hPmblo5a1HUEIyAYAerQaGou
oobXNDfp0qVLFQvGpA6hiHusQ4s9nxTf2POxMLOG6U6fPm0ePHhQuHNKiofmOWYNV2eVBR1n8TTH
6pLQCmNZFBdDMP5OdV0i8eTJk2UroEU4/Jz2XS3qOoIREIwAdWw0JyYmyu7btm1bruE3hxbNaBuZ
NGLusQ4t9nxbW1vZMJ2Gt+ppdcmz958sVP4iFsVPiyVCNNdRoj2tA8bCWNs0x+qSVvtqDmE4py7v
OxGGq6kG/nexuroc67qQuNbWOklTK/SDVFvvODQ/VKut61HXEYyAYASocaMpC4pWgYpwErzmH2nI
WmjVaNoEf8fAwEBpIr4uffY7hJh7rEOLPT8yMmIn5buFAB0dHQvmdWmuV6060Tz5fPHiRbva1cVZ
c+IkRkI0P80tHgp5+/YtcxhrnOasuqRy2Lt3b5l406rgIu+Ev5hM29BosYnvHqury7Gua3Xzvn37
yoatffQe+GmSGA+nwdSqriMYAcEIUONGU8PRO3bsKG2z4cSjswBoHzV9r3v8DijNP63y1TCTttNQ
JxmKoCz3PB1azP/r169bq55WJWvhQrhyVN8tZieqPDxz5oyNr7YdUYeZhPI4zXKlhTKskq59mtPq
kuq8v62O/pd7kXfC/fjSeyWrpN6rMC5ZdXU51vXNmzdnWiAVfwlbpUeXhvz9jb1rWdcRjIBgBKDR
rBjtmRcOgS0HtGWKhD11gDRT16kDgGAEoONcBLTy9d27d8smvpqbpjhTB0gzdZ06AAhGADrORUJD
hUeOHFk28VVcOUuaNFPXqQOAYASg4wTqAGkG6gAgGAFoNIE6QJqBOgAIRgAaTaAOkGagDgCCEYBG
E6gDpBmoA4BgBKDRBOoAaQbqACAYAWg0gTpAmoE6AAhGAKDRBOoA9R6oA4BgBKDRBOoAaQbqACAY
AWg0gTpAmoE6AAhGABpNoA6QZqAOAIIRgEYTqAOkGagDgGAEoNEE6gBpBuoAIBgBaDSBOkCagToA
CEYAGk6g7Ek7UPaAYATgRaEBpczJA6DMAcEIAHkaUq4/5wLqPfUeAMEIAFgcAAAAwQgACEYAAEAw
AgCCEQAAEIwAgGAEAAAEIwAgGAEAAMEIAAhGAABAMAIAghEAABCMAIBgBAAABCMAAIIRAAAQjACA
YAQAAAQjACAYAQAAwQgACEYAAEAwAgCCEQAAEIwAgGAEAAAEIwAgGAEAAMEIAAhGAABAMAIAghEA
ABCMAAAIRgAAQDACAIIRAAAQjACAYAQAAAQjACAYAQAAwQgACEYAAEAwAgCCEQAAEIwAgGAEAAAE
IwAgGAEAAMEIAAhGAABAMAIAIBgBAADBCAAIRgAAQDACAIIRAAAQjACAYAQAAAQjACAYAQAAwQgA
CEYAAEAwAgCCEQAAEIwAgGAEAAAEIwAgGAEAAMEIAIBgBAAABCMAIBgBAADBCAAIRgAAQDACAIIR
AAAQjACAYAQAAAQjACAYYZmUPxcX1593IRgBAMEIlD0AFHr/aQ0AANEAlDsAZLYDtAgAgHAAyhwA
MtsDWgUAQDwAZQ4ACEYAQDwAZQ4ACEYAQDwAZQ4ACEYAQDwAZQ4ACEYAQDwAZQ4ACEYAQDwAZQ4A
CEYAQDwAZV417969ayh/6u0nAIIRABAPsOzLvMgxYnn8jj23atWqmqSnVv5k+Zk3D5bT+1RtXGv9
/LNnz8yhQ4dqns4fP36Ybdu2Lfh+bm7OnDp1ypb1hg0bTFdXl/n27VvJ/fDhw+bFixcIRgAABCNl
Xuu6UEQw1qru1aMOV+ongrHy53ft2mXev39f0zT+/PnTHD16NDGuZ86cMf39/ebXr1/2GhwctPc6
FJfdu3cjGAEAEIyUedG6kHRPmkjM8i/NgtnT02PWrVtn1qxZYy0+juPHj5dZe548eWIOHjyYyxL6
8eNHay1avXq1WblypWlpaTEPHz4si8ubN29MU1OTFQhJfvp+z8/PW8uU/JNfr1+/Tk1zWnpcGhSf
FStWmNbWVjM2NpaZ90XzpkhcY+UqQXXu3Dmzdu1as2nTJjM6OloorbHnX716ZQ4cOLAg/OHhYdPc
3GzzSHn19OnTQnV9//79Znp6OjF9siwqXn4cFT8fxUlx+53bSwQjACAYoWEFY5L70NCQFQjquGUZ
kqiQBUjMzMyYPXv2WDcNMW7durVkjYqFs3PnTjMyMlKyJN28edOKQz8e58+ft24KJ8lP//O1a9fM
/fv37f+PHz8227dvT7wvKz3CF0AajlWa0qg0b/LGNVauN27cMH19fTaML1++mPb29kJpjT1/4cIF
c/fu3QXhS+h/+vTJflZeKc/SfnQk/Wh4/vx5avpCwShxHU5FuHPnjo3bn9Ae0BMAAIIRcgvGWAdc
T8GoIUm/Axe+iJIokfCQEPE78UrqsCxW/vNOlKT56X+W6ArjmXRfLD0SrU7Mxag0b/LGNVausrxK
UDnGx8cLpTX2vATv5OTkgvBj5VJNnZflVcPQTmgr3/x6IRQnxQ3BCACIBwQjZV6gLtRTMMp6FIrV
sAOXMNECha9fvxaKt4acZW07ceKE2bFjRyGxFH72rVxZz8XSI6uivlOauru7M+Nfad7kjWssD0J/
JLKKpDX2vIbMQ8GZp1yqqfNa4KLhfMVNi2JUHqGFUXHSEDuCEQAQDwhGyrzOgjHNYhn6FQqgJLSK
VlazIoJRQ516RsOLGqLUEO5iCMY86ZGQ1VBxZ2enuXTpUup9leZNvQRj0bRW8nyeupZ3RX+eui1r
ouZX5ok7ghEAEA+AYCzw7NTUVM0sjFr4MTs7m3r/rVu37Dy5cF5ZLBwtZPD9zYpzHsEoa1SeYd5Y
enwmJiYy01Fp3uSNa6xc29rayoaUJa6KpDX2/FJYGEMePHhgLdA+mo+JhREAAMFImResC/5CDa0+
1aKESgWjRILmqDkhMTAwUFoYoUuftcpVyCq4d+/eMoHy33//JfoTolW2blW0m5MWi2foZ7joRcOX
QquT0xaSZKVH6DmtaBbhgo6QSvMmb1xj5apFQ729vaVFKx0dHYXSGnteZaJ5jYspGJUXEolCK+ll
5Q3j8PbtW+YwAgAgGCnzonXBCRsNIcp6JcFTqWDUAg3NGfPnjV29etVaBPWdRItbtXzs2LGyrWP0
v9zT/PF5+fKlXYCheEskaKFJLJ6hn/49WiCh+Mg/zYf0RUboV1p6hIaj9bzbMsaJxzQqyZu8cY2V
q7h+/bqdI6mtc7TIpkhaY8/LKqrvFlMwKi+0GMfNYUxagHT79u2qF1ghGAEAwQiUOUAN0P6QvkWy
UdD2PxL2f0J7QKsAAIgHoMyh4dEq70Y6w1vTFxSnP6U9oFUAAMQDUObQ8GhY/MiRIw0TH8WFs6QB
ABAPlDkA0B4gGAEA8QCUOQAgGAEA8QCUOQAgGAEA8QCUOQAgGAEA8QCUOQAgGAEA8QCUOQAgGAEA
8QCUOQAgGAEA8QCUOQAgGAEA8QCUOQAgGAEAEA+UOQAAghEAEA9AmQMAghEAEA9AmQMAghEAEA9A
mQMAghEAEA9AmQMAghEAEA9AmQMAghEAEA9AmQMAghEAEA9AmcNvxbt378iEPzwvEIwAgHiAQmU+
NzdnLly4YDZs2GBWrlxptm7danp6epY0rh8/fjTbt2//7d+NpXoPV61atSzjXo8wk/Li2bNn5tCh
QzUN5/Lly2bt2rVm9erV5tixY+bz588lt8OHD5sXL14gGAEAwQiNW+YnTpww9+7dM79+/bKf5+fn
beema6kYHBxcsvD/hHejFmn8XQRjkp+7du0y79+/r1kY169fNzdv3rTvmK7e3l6zf//+krvC2r17
N4IRABCM0LhlLqtiiKyO69evL32WxU9WEFlHdH9LS4t5+PBhmd937tyxVko9988//5iBgQFrUdH9
T58+LfNfFsx169aZNWvWmK6urgXhd3R0mFevXpU+SzzqXoWvjvbTp082jps3bzY/fvwoe1aCt7W1
NVdYivebN29MU1NTqcP28ylPuu/evWvTLf/Pnz9fFp887v7/w8PDprm52axYsSI135SnymMJkKz3
+MmTJ9YP+aX8GBsbK4XjX2l1w/9OIufcuXM27E2bNpnR0VHr/uHDB7Nz584Fz/78+dOWjcooROVz
6tQpm6fKz9evX5e5J5W1Hyf9mMjKo9jzfnkn5YXq3YEDBxbkRaxsspDV/vv375nvncL06zyCEQAQ
jNBQZa6h3/7+ftuRpyFRMDIyUrKQSKyo0/X9Pn36tBUKjx49ssLizJkz9rM6Vr9zHBoasp2v/JG7
xIfCd0hQ+WJVwtO3zuh5CQ5x9uxZ6+5z48aN0pB6LCzFWyJO7jMzMwvyKU+6ZY2SKJG7wtXwfhF3
/3+JUydwwnxTOi5dumT9+fLli9m7d2/me+yLGg2xSrSk1YWYYFSe9vX1lcJub28vuUvcOzHqx1Xl
n8S1a9fM/fv37f+PHz8um3qQVdYuThoqTsujPM9nlbdQ+Ujkh3mRVTah8PQFaMjs7KytB7Ls++gH
l183EIwAgGCEhirz8fFxKybUAaozvn37tnn58mXUP1lafL9DS446xqSwJaDc8LdvgXHIOnny5MnS
5x07dpSJWf0vi53QUJ4sWc4//d2yZUspLrGwwnjneTfCdPsWMlmRFJ8i7nnj0tbWVjbvTeWWFVcJ
WyfMYnUhJhhljfPLwA9boq+zs7PsWd3/9u3b1B8oYZnkKes8eVTt82LPnj1mcnJywT1F60kSx48f
t9ZPXWH+KEyFjWAEAAQjNHSZa6hOliRZUiQeNe8qdJd1SJYRdcyh2MkrSOR3aInxRZjEoi90fDff
D8e+ffusRUvIGqj45w0rJpTypDsUP6HlKeaeNy7h4gz5m1Wmsio6C2d3d3dVgjEcPg3D1lCtm/Mn
MZk1Hy9pCkTeso7Fs9rnhYaywzLL81wRNGzuT5tweSohiWAEAAQjLJsy11YjviVOQ3SyDGnY7Pnz
53Y4r1LBmNSp+2g42p/nlyQwfP9k4dJcOKFOWPHLG1ZMCBRNdx6BUqlgjIm2tB8BzgKo4exaCcbQ
XYs4ND1AaAhYVupKBGMsnGrjmUf4JdWZ2HNFhqSFpkckxTUrbxCMAIBghCUtcwm0pCFC39qhOYn+
EPPU1FTFglGizvfLR3PhwuFN3R8OM4bWNlm4ZB3VcHT4bFpYeYRAnnRPTEyUPn/79s0+U8Q9b1w0
XKn5gw4NaeZ9jxWHIuUVplPD4X4ZaPjUd1e8ZJnTkLkWGIULkXy2bduWOiQdK+tYHlX7vKiHhVHT
A/yyC4fKnYjEwggACEZo2DLX8JgWC0xPT9vP6uy1ElWLA3xB5lYHu7lWlQpGheUWUOjSZ7fFiOKi
sH3kru/c/bdu3bKiw0cLWbR611/QEgsrjxDIk275JzEg/69cuWKOHj1ayD1vXMJFL/I36z2WZVQr
pUW4SEOiSHPynLjyF8ioHmhY3/dbQ/2yIrqwtdAlDFuWxSNHjpTVmyQ0vK/hcqG9B8NFL1llHcuj
Sp4P80JlrGH1WgpG1WtNC3DxUj3Q5aMfAMxhBAAEIzR0mWvVpjpWDcfJ8qEOzrfUaBGMWxijDl5z
DCsVjOLq1avW0ibrj8SJW7Eqv7WVTVKH6xYLSJhoOxefr1+/Wr98K04srDxCIE+6JSg3btxorUgX
L160VsQi7kVEiUSbLHgSx1oBnLUBt4ajNefSbQPjxKMT2HrWPe8Epe5VPdC9Ydia06q6ofAVduiu
xT36LnZyin6QaONqhaf4heIsq6zz5FHR58O80Eplpa+WglHWQwlphaF4Je0xqmH8cJV0PdtpBCMA
IBiBMm+QPK1nnkt4+SuulxoJcVlklzsSvr4VerHQVkUS+T5///03ghEAEA9AmSMY8yPrnhawuD0l
ZaXyF7IsJYqTLLnhauzlilaWL+YZ05ruoDBDNHyPYAQAxANQ5suc2JnMtTiz2aFV2tquRn5qoZKG
tyUcGwHNA9RJJVmLXZYTGqLXfMzFQmFxljQAIB6AMgeAhmwPaBUAAPEAlDkAIBgBAPEAlDkAIBgB
APEAlDkAIBgBAPEAlDkAIBgBAPEAlDkAIBgBAPEAlDkAIBgBAPEAlDkAIBgBAPEAlDkAIBgBABAP
lDkA0B4gGAEA8QCUOQAgGAEA8QCUOQAgGAEA8QCUOQAgGAEA8QCUOQAgGAEA8QCUOQAgGAEA8QCU
OQAgGAEA8QCUOSwO7969W9b+A4IRABAP8BuW+devX01XV5dpamoyK1euNDt27DCjo6M1Df/JkyfW
7127dvGORVi1alVd45bk/7Nnz8yhQ4dqFsbs7KzNg/ByHD582Lx48YIXE8EIAI3aSKQ14PBnCpi5
uTmze/duMzw8bObn5+13//77r9myZYu5e/duzcKXWHz69CkCvQF+0CX5LyH//v37moXx+PFjc+zY
sVR3haV6BwhGAEAwwjIQMNeuXTMDAwMLvpdoDDv0y5cvmzVr1pjVq1eb/fv3m0+fPpX5L9HZ3Nxs
VqxYUSYQ0+pcT0+PWbdunfVTFs4wvm/evLFWTz8esWfS4iAkiE+dOmXj39LSYl6/fl32fJbfIR8/
frRWMvmlcOTfw4cPy+Ki/HHhHTx40IyPj5fcncVV8WxtbTVjY2OpeZWUF7Hw09Ka5P+rV6/MgQMH
CuVljN7eXjM4OJh5j8JU2IBgBIAGF42AYNy+fbuZnp6OPi9RefPmTfPr1y97DQ0NWUHi+y8B40Sk
xIVERlr4el6CRH79/PnTDoH39/eX3X/+/HnrPjMzk/uZrDhIHN+/f9/+LwuY0p43PiE7d+40IyMj
pfxQ3kjQ+XFpa2sznz9/tu4PHjwwp0+fLrn7AkzDwVu3bk3Nq6S8iIWfldbQ/wsXLiywJucpz6wf
oEePHrWCUAJ87dq19sdGyJ07d2zYgGAEAAQjNLhg9EVAFprX6Iashf7fsGFDmf++xTEMMwxfQ6AS
Oj6haAr9q+QZP1yJpvD5vH7nQZY4P1zfoii//fmbEndO0MXKKildsfCz0hr6v2fPHjM5ORkNs0ib
sXHjRnPv3r1S2m/fvm1FrI/CVNiAYAQABCM0uGDUkGVRMZQkNpP8zxKMeja0ToWCKym8os/432WJ
45jfSWiYWCLoxIkTVlBnpTcMX1ZF3SMR2d3dHRWMRcPPSmvon+pAKC5jeVkU+S8RGX6n4X9AMAIA
ghEaXDBqaPPLly8LvtewrD8nLkmAxARSlntMjCX5V8kzeUVUzO8QDeHKiqdh1efPn9uh4lh+hKuT
Jfg0XNzZ2WkuXbpUSDDGwi8iGJPSnqc8i86Jjv3oAAQjACwT8QB/XpnLuqW5eyEaTty7d2/psxZm
hEPSvgAqKhjln7ZeKRLfSp7xv9u2bVvqMG3M7xDNy/Pvn5qaWpBef9Wx8mvz5s2Jfk1MTGTmVVK6
YuFnpXUxLIyarqAV+H76tfgm/FGChRHBCAAIRlgGZf7t2zc7nHnr1i3z/fv30gKN9evXm5cvX5bu
06IXrXp1iyx0v0RJpYJR/vX19ZX802etvM7yr5Jn/O80fKuhYKE9AP2FIDG/Q7R62Flg3Vy8ML1a
9KE9LuWf/PYXvShsrZQW4YISCTjNH3QCPSldsfCz0hr6r2f9+Za1EIwXL160q85dfmoBkeqMz9u3
b5nDiGAEWD4vDdefc9FBJKNV0idPnrTWHg0bauuWpE2V3bY6urRC+sOHDxULRnH16lVrKZOlUity
3QrgrPgWfcb/7sePH3ZvQLc5eSiSsvwOkZjWohj5JTGmBSxherXyWquE5Z/Eo7+IRMPRioPbssaJ
RyFxpWecBTcpXbHws9Ia+q+VyoprLQWjwj9z5owNQz8+JJhDtBAmXCXNj1kEIwBWNqDMSTs0INqj
McuaWi/a29utcPb5+++/KRAEIwCdJ1D2pBsaEa3WXswzpjWMnnRMZLj1DiAYAeg4gTpAmqFB0DzK
I0eOLFp4CouzpBGMAHScQB0gzQCAYASg4wTqAGkGAAQjAB0nUAdIMwAgGAEQC0AdIM0AgGAEADpO
oA5Q7wEAwQhAxwnUAdIMAAhGgN+u46zVnmf12DttMfdjQzyRZgBAMAIsm46zFkfKxY5C83HHclVL
rfzJ8jNvHiwXUYJgBAD6QQQjQMWCsZZ+x/yrVQdeDyFQqZ8IRtIMAAhGgD9eMCbdkyYSs/xLs2D2
9PSYdevWmTVr1piurq7S98ePHy87FeHJkyfm4MGDuSyhHz9+NIcPHzarV682K1euNC0tLebhw4dl
cdF5rk1NTWb37t2Jfvp+z8/Pm1OnTln/5JfOoU1Lc1p6XBoUnxUrVpjW1lYzNjaGeCLNAIBgBEAw
Zvk1NDRkhoeHza9fv8zPnz/N6Oio6e/vt24zMzNmz5491u3Hjx9m69at5v3797nC2blzpxkZGbHP
6rp586YVh348zp8/b90UTpKf/med9Xr//n37/+PHj8327dsT78tKj5BY1HFk4tmzZzZNiCfSDAAI
RoCGF4yx+Yv1FIy7du2y4srHF1ESYDdu3LCi68KFC1UJAVn1/Oc/ffqUGTf/swRiGM+k+2LpkWh1
whPxRJoBAMEIsGwEYyXP1kowyuIWilVf2DkRtmHDBvP169dC8daQsyyDJ06cMDt27IjGM0swKp55
0hRLj6yK+k5p6u7uRjyRZgBAMAL8uYIxzWIZ+hWKwyQOHTpkLXxFBOPdu3ftM3fu3DHPnz+3w86L
IRjzpEdCVsPanZ2d5tKlS4gn0gwACEaA308wTk1N1czCqIUfs7OzqfffunXLzgmU8CsyJL127doy
f7PinEcwbtu2LdeQdCw9PhMTE4sqaBCMAEA/iGAEqJtg9BdqTE9P29XHlQpGrTLW3EGtOhYDAwOm
r6+vtDhFn/fv32/dZBXcu3dvmRj777//Ev0JaW5uLq2KnpyctItnYvEM/QwXvWg4WWjldtqil6z0
CD2nldJCeZpluUQ8kWYAQDACLBvB6ISNhltlaZPgqVQwavGKNsj2N8m+evWqtQjqO4lRt2r52LFj
Zdvq6H+5p/nj8/LlS7vYRPGWSNNCk1g8Qz/9e7RKW/GRf5oPOT4+nupXWnqEhqP1vPJSfjnxiHgi
zQCAYASg4wTqQIOl2e2J6c+1lZU5bW9M/WDRPZoTG6ItlGTJroTLly/bHxgKWz9KPn/+XHL7/v27
OXv2rN3TUz9A5P7t27dllc/hfGalU/N3P3z4YN31AyrcsUCjA7pXc319dJ/uL4J+7OmHboimjmTt
EKF8dnu5Kv+1L+yXL19yu+dBoxaao10r5ubm7H6xqitaKKh9YP36ovj6P8IRjACAWADqQEaaZTVX
R++mWvhCReLN35jd8ddff9lFSkeOHFngpmkMmm/7999/2wVXEpB5uH79ut0j1E1h6O3tLZvCoHm7
8te5S1xKNC43wRjmldLphJ8s8rdv3y67R3uktre3l81bFrrvypUrueOlcjh69Ghi/CRGs/JSG/Br
JwOX9/fu3bNxzeueB+2W4PaWrQVnzpyxIyUuToODgzb9DoWlgwoQjACAWADqQI40Z00HkGgMN1TX
tILNmzfb/7ds2VJmBQx59eqVFToSd86KlobCkRUxjJtj/fr1ZYutJIDclAnFw+0c4BZ1/fvvv/az
4if3JPKcgqSFZpoH7KZO+MJa8Tl37pwV1ps2bbKb0xcRjA6FLyTOQxEuMal8DK2Jus+JeQnrJGHv
o3s07zopDhKtElRpHDhwoMxqrLzXSVN53Z2oVD6pHPXDwI+H0ic/wrzKyvsYqht+fdH/Cj9Ml8JG
MAIAYgGoA5E0x/IitBBKXDjLlqxIEgIxNDwpa8///vc/8+DBg9RV9g4Nkcpf7Ruahqxz7sSikydP
Wn/FP//8Y8WCNrp3nzU0mUSeU5AkKN0wcbg4Sxvpu4VdSqMsgUUEo57T81oQ5pDwdPkjsesWlUnM
ujnAKpONGzeWnpFY7OjoyBSObvpAUvxkeZN40jGeElUS+D76LiwzX3zF3CX8ZJF2+aQFfH489KNC
1ugwr7LyPnbQQigYVV/Ced7hjhMIRgBAMAKCsYrFXj6y+MgyJ2TNS7PepaGOXwJOq+2TrJOa/6Z5
cLrevn2b6o+GPeWHkNjQ/EahoXAJTSc2T58+bS1/eSlyCpKGNP3dCbQArMgcRncpLQ6JamfxVbyd
oNFfiVuhIWSlKySPcEyKn8Sni4NEloa7Xd6KpB0M/O9i7m1tbWVlHeaTdm4I573mOYEqC9UxWU3d
carKv3BvWLdrBIIRABALQB2oQDCmWW20MMGfVygkUJIWvyQhcSVrk0SdREnaVlBCVi5tH5WEhp8l
LJ31U/PRZC0Uekb7erphc1nmJGzTqOYUpFAoSZwUtTBKBCqODg2Ja96iE89uCyv91WehYXB/6DxE
FstqfiAoXr4FM2kTfj/tMffQshfmk4bkQwtlnv1hs9ACF+WX4qGFPsq/pHjohwmCEQAQC0AdqEAw
prm7fUfDy23xlIYsORqSlJXH34YpC4nBJMuVvtcQdLgKV3Pj9J0TirKEKlz3OYlqT0FKil8lcxh9
IaP0uZXM/vC0/mrI2LkniW1ZFSXoJeKLWBiT8EVgOPcv/C7mHhPWSYIzz6laWUPSSXVQ+ZklbBGM
AIBgBARjxqKXtMUE/rwxDQ9KhIWWIH3W9+HwsrMmaohVQ4Pa5iQLzR30RaCe13YoPrIsaug5yWKo
eXgKyw1Fu2HprHmQ1Z6CpKFWX7hJlBQVjBKAYTolwCWKtRrdRwtd9F24/UweoZgVB4Xvl4/S5Fs9
tfWPvyBJQ7y+pTnmrmFfv2w11aDeFsYQzXEN64LyHgsjACAWgDqQI81p2+poHp2+d/PptG2KvzjD
R1viuMUvEgva807CrsgKVA1B+1uzaGGNv22M/Nq3b1/qqmyJUgkfbb0jNOSt+Eu0plHJKUj+dxpO
1iIgt5hDgq2IYFReKY3hOeqKu+51C3di3+cRillpunjxoi0/l/daoOTyUcjNP7VJFlmVVV73cNGL
xGQ4hzG0PFcrGGU5dguhNOdWojYMQ8KVOYwAgFgA6kDONDtLoj+0F1oeNUdQAicJWZfcfEOJArfF
TRFk7dHcPQ3PyuoTrtTV0HLWEKQEpb+djltY4Y7QTKKSU5DC7ySWJVQ1XCwhV2TRi4bRleYwX93Q
uLbB8XHb4oSLQaqtBwpf+xYq7xUnib8wPhKl7vQnWTj9TbBj7kLCWnmkYWHlkz8Mr6kKoQiuVjCq
/LUoyc1hVNmGSICHq6T/lLYBwQiAWKg47e60D22gSx0gzQD1QgLVn1vqhtQXG22DpEVPPlqQhWAE
AARjRtqLboxLHSDNAHmQBVZbAcn6LEuyrMfhMLx+qL57927R4qQpCEk/jv3thBCMAAjGxO9jpz44
C5xW9Gn4zT9nN8tNaI6PhmM01Kb5XT718rfIKRRpw3xq2OW38kQWAH8oTPfp17kWKyy3I7YQjACL
h1agq41wQ96aMxluCK8fq0lHTdYLhcVZ0ghGgIo6ztipD74FTnt6+UemZblpbo4mfbtf1xJumlRe
b3+rPYVCCxz8s30Vnn9ihu7X/Cu5uRMoEE+kGQAQjAB/XMfp7w8m8Zg0cTrmpmGPcMsIX/jVy99K
TqHw0SbG/vPhNifVTr5HPJFmAEAwAizLjjPr1AdZ+PRZQs3fMiLmFq4+1eUL0Xr5W+0pFLHTG5az
AEEwAgD9IIIRoKKOM3bqgxOUmrytPb3CSdtpbknCK0mo1trfak+hiD2PYCTNAIBgBPjjOs7YqQ8+
Oqs2r5sWq/j+ZlFLf6s9hUL+h0PS/t5pCMbGS1Mlx9IBAIIRAAp0nLFTH2R9dKde+Eemxdy0eMQ/
BUGf/T3H6uVvtadQyD+dnuH818kP7oxbBGPjCsa0Fe8IRgBAMALUQCzETn3Q0LDmNWooWPc4IRdz
E1evXrUWTFnotHWPv6q4Xv6KoqdQhLhtdXRphfSHDx9+K8GYJrJ+1wsAAMEIUKVgBOrAck8TFkYA
QDACIBaAOhAVjNR7AEAwAiAWgDpAmgEAwQhAxwnUAdIMAAhGADpOoA6QZgBAMALQcQJ1gDQDAIIR
gI4TqAOkGQAQjAB0nEAdIM0AgGAEoOME6gBpBgAEIwD8Th3nu3fvKETEE2mGJW1nGr0dop1EMAIs
WcdZ6akZRZ5Lu9f/X8cAFuHZs2fm0KFDNc1DHRmoIwlXr15tjh07Zj5//lwW1/DS0YYOHWH44sUL
xFODpLno9+T1n0GsnQnd61nOHz9+tMe1FqlrRdvJerSV379/N2fPnrVHqyo+aiu/ffvWEG0hghFg
kQTjYoRdq458165d5v379zXLP51PffPmTfPr1y979fb2mv3796fe/+jRI3vmtUNx2b17N4IRwQjL
uJ1czHIdHBy0P1LrXe9q3VZeuHDB3Lp1q9RWKg0SjY3QFiIYAapsSHp6esy6devsL8Kurq7U50I/
9JwsbuvXr7diKstS+OnTJ3Pq1ClrnTt48KAZHx+PhlF6uQPL3c6dOxek4efPn2bz5s1mbm7OvHr1
yhw4cGBBOoaHh01zc7O1/K1cudI8ffo0d/5t3brV/nL2kR9JqJFUHBUXH8VJcUMwLg/BGKsz8/Pz
pTrd0tJiXr9+nfmupL1jsiTJ6iJ/FIb8evjwYZlfb968MU1NTakdre65c+eO2bBhg30f//nnHzMw
MGDfz6S6Xk18njx5Yr9XnrS2tpqxsbHMfA3zNCktsTaoVmnLKtO088j9Z0P3MG21iqfo6OgotRd5
8jwt/lnh1KOtVNrVBvptc2j5XKq2EMEIUEXHOTQ0ZBsHveB6sUdHR01/f39UzOmZS5cu2ee+fPli
9u7dmyn82tra7BCu7n/w4IE5ffp0bsEY/q+G1G8wXXzOnDlT+oV79+7dBelXJyjhKtQA+oIvaUg5
Lc9mZ2dtI3zixInUPPWtiw51JoobgnH5CMasOnPt2jVz//59+//jx4/Lhg99f2LvmH5cjIyMlCwy
+vElQeX7df78ees2MzOTGm+9U/Jf1m2JFL0P+hzGu9r4+AJCw5n6MVVEMIZpydMG1SptedqBIvUp
TFut4vnjxw8rvIrmeRi/WDj1bivdDyu//ixlW4hgBKii49RwhP9r0FnTYo2RE4AOWQyzxJ5vUVR4
CrdSwajOubOzsyzOsla8ffvW/r9nzx4zOTm5IP2uAaxGQB0/ftz+UtflwgtRhzs1NbXge8VJcUMw
Lh/BmFVnJBDDdyfpvtg7loQ//zUpHknh+ffos37Y1CM+6vydUM6Tr7E8zdMG1SptsTKtVjDWKp6y
Tp48ebJwnofxi4VTz7bSce/ePfvjqhHaQgQjQBUdp345Zi3WyLsIRY1SHrHnh1upYBQaLnHzbiRG
/eEtDaWFjWSsIyuK5uVoaChEcUprCBUnCU0E4/IRjFnuaVMSku7LeseEhmnVqcpqvWPHjsKLzbKE
TK3jIwuXPkuMdHd3FxaM1bRB1aatkvgVEYy1iqfEoi8Q8+Z5GGYsnHq3lV+/frU/smXdbIS2EMEI
UEXHGXYUeRvTsLMsKhh9wVmJYNSiE63EE5pHdvv27cw05ekoigyzqAFMEgyxiepZIgPBuHhpTlpN
qjqsDrTWgjH2jmlIUNZKDdM9f/7cDtXWUzBWGx8nKJ2lX1NTqhFkRdqgatPWKIIxFk8NR2tYumie
h2HGwqlnW6k2UsJXU5YapS1EMAJU0XHKSuYPm+RtTGVF8xsCDc9miT1/FZ7mtGiBSjWCUWGrc9ew
uCZ0+41rPX41a0jIT6/SoMntIUePHrWNeprIxMLYGGnWtIFwZaiGydKmSiR9t23btlxD0rF3THPd
fHdNZ6inYKw2Pj4TExOZcc2TliJtULVpaxTBmBVPzc8Op9zkzfMwzFh+1MvCKMuiftAnTc1ZyrYQ
wQhQRcepVXx9fX2lCe767G8Xk3fRi57JasS0Kk6NiO5XeEUXvahh07waCTWHLItHjhyxk+h9JGb9
OZO1aARlNdRQkMunK1eu2CtE84PSFiZIVDOHsTHSLIu0Fk+5Dk0rg1VHVa/z1hkN2WqoUGhfubRF
L7F3TNMr3CpkN7ernoKx2vgonVq1K8IFEf7ijOnpabt4IpaWIm1QtWmLlWlSOxMKLN+9UsGYFU+1
NRqp8MnK86z4x/KjHm2lVj/v27evbI57o7SFCEaAKsWCVvTKqqBhOjXwvuCJDQvLurdp0ya7Gi9r
mFnuulf3qGMOJ4fH/tfKPj3rh6FtTHRPeLqBVt8pvFo2gvpFLGGq8PXLOG3YWQ15mtVJIoVV0o2T
Zq3+3bJliy0z/dXnInVGVm3tL6fnNc8vbauo2Dv28uVL+0ND/kgYaO5aPQVjtfHR0KjS67ZccULG
FzNykwVWbnnSkrcNqjZtsTJNamd8QvdKBWNWPJXn+gHjk5Xnsfhn5Uc92kqNHsWGrJeqLUQwAjSA
WFDn6Q8zLwZq+GQNCZGQzNpUe6lob2+3DT+CkTQDNAJL1VYuVVuIYARYgo5T8/c0V8/t7yWLmz8R
u94oXP1yDlcMOjQXrZHOVQ3nxyGeSDNAI7DYbeVStoUIRoAl6Di1elJb2WiYQyv6Ll68uGDrhHqi
uToa2g5XEjo0NKb5jY2C4sJZ0qQZoNFY7LZyKdtCBCMAHSdQB0gzACAYAeg4gTpAmgEAwQhAxwnU
AdIMAAhGADpOoA6QZgBAMALQcQJ1gDQDAIIRgI4TqAOkGQAQjAB0nEAdIM0AgGAEoOME6gBpBgAE
IwDQcQKCEQAAwQhAxwnUAdIMAAhGADpOoA6QZgBAMALQcQJ1gDQDAIIRgI4TqAOkGQAQjAB0nkDZ
k3YAaOR2gBYBgM4TKHPyAAAy339aA4ACLw/Xn3MB9Z6LizYQwQgAWJkAACBvX0AWAACCEQAAEIwA
gGAEAAAEIwAgGAEAAMEIAAhGAABAMAIAghEAABCMAIBgBAAABCMAIBgBAADBCAAIRgAAQDACACAY
AQAAwQgACEYAAEAwAgCCEQAAEIwAgGAEAAAEIwAgGAEAAMEIAAhGAABAMAIAghEAABCMAIBgBAAA
BCMAIBgBAADBCACAYAQAAAQjACAYAQAAwQgACEYAAEAwAgCCEQAAEIwAgGAEAAAEIwAgGAEAAMEI
AAhGAABAMAIAghEAABCMAIBgBAAABCMAAIIRAAAQjACAYAQAAAQjACAYAQAAwQgACEYAAEAwAgCC
EQAAEIwA0JBCMbwAAADBCACAYAQAAAQjAFQmGgEAAMEIAIBgBAAABCMAIBgBAADBCAAIRgAAQDAC
wGKLRgAAQDACACAYAQAAwQhQC+HE9edcAACAYAQoLBaBMgcAQDACAMIBKHsAAAQjAIIBqAMAAAhG
AMQCUAcAABCMAIgFoA4AACAYARALQB0AAEAwAiAWgDoAAIBgBEAsAHUAAADBCIBYAOoAAACCEQCx
UAHv3r0jAxGMAAAIRoA/VSzMzc2ZCxcumA0bNpiVK1earVu3mp6enrJ7Vq1aVdPw6yVcauVvtf4s
9fMIRgAABCNATcXCiRMnzL1798yvX7/s5/n5eXP58mV71VJoLCexgmAEAEAwAiAYPWRVDJHVcf36
9aXn/CvNL/87ic9z586ZtWvXmk2bNpnR0dFMC6MsmuvWrTNr1qwxXV1dZW5PnjyxcVyxYoVpbW01
Y2NjudKo/4eHh01zc7N9Vn48ffq05C5hfOrUKbN69WrT0tJiXr9+nepPNWmNpS/P8whGAAAEI8CS
Csbt27eb/v5+K6DyPhsTUTdu3DB9fX1WDH358sW0t7enirChoSEr7HTvz58/rWBSfHxB64Tes2fP
7JB5XsF4+PBh8+nTJ/tZfvji+Nq1a+b+/fv2/8ePH9t8qEQwxtIaS1/seQQjAACCEWDJBeP4+LgV
YRJThw4dMrdv3zYvX76sSjDu3r27TIAqjDQRtmvXrtJwuMMXhU1NTSVhVySN+t+JxSR3CcQw3EoE
YyytsfTFnkcwAgAgGAGWXDA63rx5Y61dsspJPF6/fr1iwRgOc0swpYkw3RsOe2sI2SGror6T8Oru
7i4kGIvEsVb+hGmNpS/2PIIRAADBCNAwgtFH2+j4VrBqBWOWCPPFU5aY1bBxZ2enuXTpUkMLxqLp
iz2PYAQAQDACLLlg1OKWpKFZLdDIKxinpqbKvmtraysbZp2cnEwVYVrIMjs7mysNExMTmaKniNDb
tm1bRUPSRdMaS1/seQQjAACCEWDJBaO2zxkYGDDT09P2848fP8zg4KA5f/586R6tJNZ8QCds/IUo
ek7D2L7/IyMjpre3t7SQo6OjI1WEKWy36EOXPu/fv7/krrmGWiktwoUr1QhGLXrRcLd48eJF6qKX
atMaS1/seQQjAACCEWDJBaPQti+yuGn4VBt4S0T6Vi+t6tXm3W4DbyfcdL+ek6AL/dccSPml7WS0
UjhLzF29etVuKyP/JchmZmZKbhqO3rFjR2lrHCceqxWMEsbHjh2zfsp/LTZJuq/atMbSl+d5BCMA
AIIRYMkFI1AHAAAQjACAWADqAAAAghEAsQDUAQAABCMAYgGoAwAACEYAxAJQBwAAEIwAiAWgDgAA
IBgBEAtAHQAAQDACIBaAOgAA/7+9O4yMK98fOPyi4qqIKCtWVa1QFRUVoa5VFbH0RVVdq1x11X1V
alXlRfVNVVVFWVFVV5SKWlWrrLqiokpVrciLUlXRF1UqIqqqRFwVVb+/77lm/mdOZubMJOlucvM8
jO3MnHPmnMlxz+eeM78ZBCOIBewDAIIRxMIm9PLly686vX0AQDCCWNgkEdHop/4qP1HYquL0WzWc
BCOAYIT/uVhYr8gVSt4HAMEI6xRf8e+JiYm0e/futG3bttTR0ZGmpqaaLvf8+fOpq6sr9fT0pNu3
bzc8K1jvsTdv3qSjR4+m7du3Z6+1d+/edP/+/YbrVvlv/la2nHrTx3+XlpbSrl270qdPn2rWb3l5
OfX391fvX758OXV3d6fOzs40MjIiGAEEIwjGCK/5+fnsfsRiBFgj165dS1euXElfvnxJCwsLaXBw
sK1g3L9/f7pz5042f9xu3LiRhWezYKy33HaWk79/+vTpNDY2tmKbIhLD+Ph4FtCxzM+fP6e7d++m
q1evCkYAwQhbOxgrsdhKZAwMDNScoZuenm4rGOuJM5vtBmM7y8nff/XqVXaWMYIwxH+/++676nsQ
21d5rqK3t1cwAghG2NrB2E5kFM8+Rly1u7yZmZl08eLFdOLEibRv376WIrHecltdTvH+oUOHsrOI
Ic5SxhnW/PYVL2nnQ1QwAghGEIxtBmO7y4vPPPb19aVbt26lR48eZZe1VxOM7SyneH9ycjL7zGOI
zy7G/BWbOQ4FI4BghA0RjN9//336+PFj9f7s7GzT5b19+7bmsRgss7i42PD5VoOxneXUux+DfOKz
i3E5Oi8CMr9cwQggGEEwthmMv/32WzZKOi5Fv3//Pg0PD9dMnx9lPTc3l13uzT8foVYZzRyxeeDA
gZYiMUZDx+cMY0RzK8spTl/cphjIsnPnzhUDWmJAzOjoaHUwTdwfGhoSjACCEQRjO5ERI4ljRPK3
336bRVt++soo67i0u2fPnvTgwYOa558+fZoNIolp4pLyvXv3WgrGCLv4Mu7KF3KXLac4fXGbPnz4
kD0X0Vt04cKF7AxmPB/BG5e7BSOAYIQtFYyixD4AIBgBwYi/DYBghI0TC+3+zjOCEUAwgljAPgAg
GEEsYB8AEIwgFrAPAAhGEAvYBwAEI4gF7AMAghEQC9gHAAQjbIJYePnypTddMAIIRhALjRW/j/Fr
vn47y3748GE6cuTIuq/Dp0+fsp8/LHr37l3629/+lr0f8ZvWx48fr/kJwvi5wcePHwtGAMEIWy8Y
i6+3UWJlYGAgvXr1al2X+fnz5/Tjjz/W3cbh4eH066+/pi9fvmS3+PcPP/xQfT7WZXBwUDACCEbY
uMH44MGD1NHRkbZt25b6+/vTkydP0uvXr9P+/fvrhtGuXbvS0tJStryJiYm0e/fubN5YxtTUVPW1
8rfKY9evX687fcXly5dTd3d36uzsTCMjI6XrWW/bmk33+++/18RaZd5G29GqoaGhNDc3V/c9juWV
PRbrFOsmGAEEI2zIYMwHUlyu7e3tzf4dZ8bysRUirE6dOlVdXlxOnZ+fz+7HMvIhVO8MY1wKbjT9
+Ph4tvw4Cxdhevfu3XT16tXS9Sy+VrPpzp49m27fvr1ivcq2o94t79GjRw3f48oZxop79+6lQ4cO
1Uxz69atbN0EI4BghA0ZjD09PVnEFE1OTqbDhw/XPBaXTp8/f15dXiWy6r1GvWBsNn1cKo5YzMvH
XqP1LC6n2XQHDhxIs7Ozba3XWt/juOS8Y8eOamjGv4uXxGOdYt0EI4BghA0ZjHEWLp6LYLt06VLN
c3GZthI3z549q/msXb3llQVjs+njrF7xLF5cIm5lPfPLaTZdDDopRmnZeq31PY6zl2NjY9XPMP78
88/Z5x3z4vG4DC8YAQQjbMhgDDMzM9UziufOnas+fuXKlXT69Ons3ydPnkw3b978asGYj8N217O4
7EbT1XuNVraj7JJ0s2XF6Oh8pMa/I1yL6n3WUTACCEbYMMFY8eLFi5rp4utfIm7iq2FiMEp8dczX
CsYYoLK4uNjSthTXs9G2Faf7M84wFuOw3tnE+MymM4wAghE2bDD29fVlI4tDccBHiDOLx44dS2fO
nGkrtCKU4rOBy8vLLU0fl21HR0erl27jfow+bmU988tpNl18TjAurf+RwRjvWwxqiSiM7bp27Vr6
6aefaqaJz4X6DCOAYIQNG4xx+Xbfvn3Vr5SpxFbF9PR0Nm/xl1vKQitGOMfl2MoXeLcSZhcuXEhd
XV3ZPPHZv4WFhZbWM7+cZtPFSOQYjf1HBmOclY1orLwXEYv5M7UhLvUbJQ0gGGHDBmOZiLYY/PK/
IOI3f9Zyozh48GAWuoIRQDDCpgvGuIQaZ/2Ko403sxg9vZF+5zq+UifWaSP/nwYAwQiCsaH4HGL8
CknxEupmFp9rjM9kbhSxLn5LGkAwwqYNRuwDAIIRxAL2AQDBCIgF7AMAghHEAvYBAMEIYgH7AIBg
BLGAfQBAMIJYwD4AIBhBLGAfABCMIBawDwAIRhAL2AcABCOIBewDAIIREAvYBwAEI4gF7AMAghEE
A/72AIIRhAP+5gCCETZUQLhtnRsAghFoI5QBEIwAghEAwQgIRgAEIyAYARCMgGAEQDACghEAwQgI
RgAEIyAYARCMgGAEQDAC/kdCMAI4FngLAMEIgGAEBCMAghEQjAAIRkAwAiAYAcEIgGAEBCMAghEQ
jAAIRkAwAiAYAQQjAIIREIwACEZAMAIgGAHBCIBgBAQjAIIREIwACEZAMAIgGAHBCIBgBAQjAIIR
QDACIBgBwQiAYAQEIwCCERCMAAhGQDACIBiBjReKxRsAghFAMAIgGIHVRSMAghFAMAIgGAHBCIBg
BAQjAIIR+KOjEQDBCCAYARCM0CyI3NxWewMQjLAFYhHsQwCCERzosS8BCEZwgMc+BSAYwcEd+xSA
YAQHd+xTAIIRHNyxTwEIRnBwxz4FIBjBwR3sU4BgBAd3sE8BCEYc3Ffh5cuX3kAEIyAYYase3JeW
ltLZs2fTN998kzo6OlJvb2+6fPlyzTR/+ctf1vX1v1ZorNdy17qcrzn/Roo0wQgIRtgiwXjixIn0
yy+/pC9fvmT3l5eX0/nz57PbeobBZoqLjRyM/0vvE4BghE1ycI+zikVx1nHHjh3V+fK3RsvKPxbx
+dNPP6Wurq60c+fOdPfu3aZnGOOMZnd3d+rs7EwjIyM1zz148CBbx23btqX+/v705MmTlrYx/j0x
MZF2796dzRvLmJqaqj4fYXzy5Mm0ffv2tHfv3jQ9Pd1wOWvZ1rLta2X+1W6jYAQQjLAuB/e+vr50
9erVLKBanbcsoq5du5ZGR0ezGHr//n06ePBgwwgbHx/Poiem/fz5cxZMsT75oK1E0MOHD7NL5q3G
1NGjR9P8/Hx2P5aRj+OLFy+me/fuZf+enJzM3ofVBGPZtpZtX9n8a9lGwQggGGFdDu7Pnj3LIixC
48iRI+nmzZvp6dOnawrGwcHBmgCN12gUYQMDA9XL4RX5KOzp6amGXTvbGP+uhFS95yMQi6+7mmAs
29ay7Subfy3bKBgBBCOs68F9ZmYmO9sVZ6wiHn/++edVB2PxLFcEU6MIi2mLl73j8mpFnFWMxyK8
Ll261FYwtrOO67Wc4raWbV/Z/GtZN8EIIBjhqx3c42t08mfB1hqMzUInH0/NYjYuGx8+fDidO3du
Qwdju9tXNr9gBBCM8Kcf3GNwS71LszFAo9VgfPv2bc1jf/3rX2sus87OzjYMnRjIsri42NI2vHjx
Yt1ias+ePau6JN3utpZtX9n8ghFAMMKffnCPr88ZGxtLc3Nz2f1Pnz6l69evpzNnzlSniZHE8Vm5
StjkB6LEfHEZO7/8O3fupCtXrlQHcgwPDzcMnXjtyqCPuMX9oaGh6vPxWcMYKR3KBnW0E1Mx6CUu
d4fHjx83HPSy1m0t276y+QUjgGCEDXFwj699iTNucfk0vsA7IjJ/1itG9caXd1e+wLsSbjF9zBdB
V1x+fAYylhVfJxMjhZuFzoULF7KvlYnlR5AtLCxUn4vL0fv27at+bUwlHtcaUxHGx48fz5YZy4/B
JvWmW+u2lm1fK/MLRgDBCA7u2KcABCM4uGOfAhCM4OCOfQpAMIKDO9inAMEIDu5gnwIQjDi4g30K
QDCCgzv2KQDBCA7u2KcABCM4uGOfAhCMsNUP7i9fvlzVc+sx/WZ6L+xTAIIRtuzBvfJzg/XWs/jc
Wpa1GfyR678eyxaMgGAEwfinr1e767zZA6a4/ht9ewQjIBhhCwXj+fPnU1dXV+rp6Um3b9+umbbe
fPnH3rx5k44ePZq2b9+eOjo60t69e9P9+/drpp2YmEi7d+9O27Zty6aZmpqqPpe/5Zdd77lmr9Vo
WUtLS2nXrl3p06dPNduwvLyc+vv7q/cvX76curu7U2dnZxoZGWn6Xj548CB7/dieWMaTJ0/S69ev
0/79+1dM+/nz5+z1Yz1W815cv3697vStrHe99az3N2w2nWAEBCMIxnTt2rV05cqV9OXLl7SwsJAG
BwfbCsaIpDt37mTzx+3GjRtZeOanjcibn5/P7kfwRJw0Wn6z127lteot6/Tp02lsbGzFdkdshfHx
8SzkYpkReHfv3k1Xr15t+F7mw+3hw4ept7c3+/fw8PCK2Irlnjp1atXvxZEjRxpOX7bejdaz+FrN
phOMgGAEwZgGBgZqzr5NT0+3FYz1xJmq/LSV4GklCsteu+y16i3r1atX2Vm+CKsQ//3uu++q6xXv
QeW5imbRFJF67969FY9PTk6mw4cP1zwWAf78+fNVvxfNpi9b70brWVxOs+kEIyAYQTDWnLGqxFS7
wTgzM5MuXryYTpw4kfbt29fW/O0GYzuvlb9/6NCh7GxciLOUcaYv/x4ULwnnQ7QozsLFNBFsly5d
qnkuLh9HoIZnz55lwbge70W9x8rWu9l65pfTbDrBCAhGEIwrgrGVaMs/Fp957OvrS7du3UqPHj3K
Lmt/rWBs97Xy9+PsX3zmMcTn9GL+imZx2EiEa+WM4rlz56qPx+X9uAQeTp48mW7evPnVgrGV9W60
nvWiv950ghEQjCAY0/fff58+fvxYvT87O9s0Yt6+fVvzWAyWWVxcbPj8egZju69VvB9n/+Kzi3E5
Oi8CMr/cdrx48aLmdd6/f58Nynn37l02GCV/uX+9g7Gd9S6uZ6P9oTidYAQEIwjG9Ntvv2WjpONS
dMRODNxoNCBibm4uu5Sbfz4irDJSOWLzwIEDbQVjxFV8Ti9GLZc9V/ZazZYVYkDIzp07VwxoiQEx
o6Oj1cE0cX9oaKjhexlnOWNkcSgORAlxZvHYsWPpzJkzbQVg2foXHytb72brmV9O2fYIRkAwwhYP
xhCjbWPgw7fffpsFWX7aSkDE5c89e/ZkYZF//unTp9lAi5gmwiMGT7QTjBFv8YXVlS+tbvZc2Ws1
W1b48OFD9lyEcdGFCxeyM5jxfERxXO5uJC7fxucnK191U4mtisrAoeIvt6zlvWi0jGbr3Ww988sp
2x7BCAhGEIxCYJ1FtMXZUPsUgGAEwcgKcWk4zvq1M9pYMAIIRth0B/d2f8OZ/xefQ/zhhx9W/LKM
YAQQjODgjn0KQDCCgzvYpwDBCA7uYJ8CEIw4uIN9CkAwgoM79ikAwQgO7tinAAQj/E8c3Iu/doJ9
CkAwwiY8uD98+DAdOXLkq7zuZvhOx/UIn1aXET/f9/jx4z/sbxDfBxk/6Vj0n//8J50+fTp1dnZm
f6Pjx4+njx8/lq6nYAQEI2zRYBwYGEivXr3asDG2GYKxVfE+Dw4O/iF/g8+fP6cff/yx7vadPXs2
/etf/8p+mSZu58+fz6KxbD0FIyAYYQsG4++//579Mklx2lu3bqVvvvkm7dixI/36669pbGwsdXV1
pY6OjjQ1NVUz/eXLl1N3d3d2tmpkZKRmOflbePPmTXb2Kn4RJZa1d+/edP/+/abrXjZPLHtiYiL7
/eZt27atWMdW5n/9+nXav39/3ejatWtXWlpaSg8ePMjmj9fo7+9PT548qfv+NpsuxPsd73vZ36DZ
NrViaGgozc3N1f3bx981QjG/ncWzwcX1FIyAYIQtGoxxpun27dsrpv3nP/+ZRcS///3vLBRPnTqV
3Y9oiXipGB8fz8Im4iOev3v3brp69WrD140ou3PnTvXM1o0bN1JPT0/TdS+bJ14jgnB+fj67X1zH
VuYPw8PDK+Iuti22PeSjLS4h9/b21t3OZtOFiPF438v+Bs22qRjj+SivePToUctht7y8vOLvUFxP
wQgIRtiiwXjgwIE0Ozu7YtpKqFTuLy4u1l1WXErNn6kKjUKqkTiD1q78PMX1beV1i/OHycnJdPjw
4Zrp4rLs8+fPs39HUN27d6/0/W02XYj3O973dv4Gawm0Vub75Zdf0sWLF5uup2AEBCNs0WCMy7TF
4CtO2+x+nPUqnuWqF2N5MzMzWZycOHEi7du3r6XwaDZPvfmLj7U6f1wCrnyW8NmzZzWf44uzhTFt
RPKlS5cavl6z6UK833H5vp2/wdcMxg8fPqS///3v2RniZuspGAHBCFs0GOud3WsnGMvODhbnjUuv
fX192eXOuGS6sLBQnabR5dVm87QSV+3Mf+XKlWz0cDh58mS6efPmivCsnIk8d+5c00CtN10+tNv5
GxQfa+WSdCthF5H4j3/8I71//77u8/n1FIyAYIQtGoxrPcMYgzryl6vLXjc+D5mf/u3bt6XhUTZP
WVy1M3+EU7wn7969ywbyxNfS1PPixYvSdag3XSXSNsIZxjizGHEc70ejmHSGERCMIBizz6jFpdfV
BmOMnh4dHa0OKIn7MTo3H0PxWbwYVBHikm9lhHLlM3Jl4VE2T1lctTt/nFk8duxYOnPmTM3jcZYy
RkCHeoNQWpkuxGcii59hLPsbrHcwxujnQ4cOZWHcSHE9BSMgGGGLBmOMgo2RzqsNxnDhwoXsLF58
LUuM7I1LvhUxYjoer3xly9OnT7NBMRFREVYxOKQsPMrmKYurduefnp7OHiv+Sk1cZo7PP1a+5qYS
hcVlNJsuxGXu4ijpsr/BegdjfFVQ2SXt4noKRkAwwhYNxoij/BlBUha8cVbyazl48GAWlRv9b1Bc
T8EICEbYosEYYjSv33z+r7isHmdM641uXg9xSTze743+N2i0noIREIywRYMxPmcXn9njv5+5jF84
aTTYZa3ifa73G80b7W/QaD0FIyAYYYsGI9inAAQjOLhjnwIQjODgjn0KQDCCgzv2KQDBCA7u2KcA
BCM4uGOfAhCM4OCOfQpAMIKDO/YpbwIgGMHBHexTgGAEB3ewTwEIRnBwxz4FIBjBwR37FIBgBAd3
7FMAghEc4LEvAQhGcKDHPgQgGGFTHPDd3FZ7A9gK/g8m4c+W9SnV5QAAAABJRU5ErkJggg==
</FILE>
</FIGURE>
</FIGURES>
<FEEDBACK/>
<APPENDICES/>
<EXTENSIONS>
<EXTENSION ID="FLOW_9" NAME="FIGURE" REVMAN_VERSION="5.1.0" TYPE="FLOWCHART">
<ALIAS ALIAS_ID="9">
<FLOWCHARTBOX TEXT="&lt;p&gt;Studies included in quantitative synthesis (meta-analysis)(n=12)&lt;/p&gt;" WIDTH="140">
<FLOWCHARTBOX TEXT="&lt;p&gt;Studies included in qualitative synthesis(n=18)&lt;/p&gt;" WIDTH="120">
<FLOWCHARTBOX TEXT="&lt;p&gt;Full-text articles assessed for eligibility(n=37)&lt;/p&gt;" WIDTH="120">
<FLOWCHARTBOX TEXT="&lt;p&gt;Records screened(n=457)&lt;/p&gt;" WIDTH="120">
<FLOWCHARTBOX TEXT="&lt;p&gt;Records after duplicates removed(n=457)&lt;/p&gt;">
<FLOWCHARTBOX TEXT="&lt;p&gt;Records identified through database searching(n=737):&lt;/p&gt;&lt;p&gt;PubMed(n=139),Embase(n=334),Cochrane Library(n=65), Web of Science(n=199)&lt;/p&gt;" WIDTH="278"/>
<FLOWCHARTBOX TEXT="&lt;p&gt;Additional records identified through other sources(n=0)&lt;/p&gt;" WIDTH="128"/>
</FLOWCHARTBOX>
<OUT TEXT="&lt;p&gt;Records excluded(n=420)&lt;/p&gt;" WIDTH="120"/>
</FLOWCHARTBOX>
<OUT TEXT="&lt;p&gt;Full-text articles excluded(n=19):&lt;/p&gt;&lt;p&gt;Same/overlapping study cohort(n=3),&lt;/p&gt;&lt;p&gt;Conference abstract(n=5),&lt;/p&gt;&lt;p&gt;GA&amp;#65310;32w and BW&amp;gt;1500g(n=9),&lt;/p&gt;&lt;p&gt;Unclear measurement time/site(n=2)&lt;/p&gt;" WIDTH="251"/>
</FLOWCHARTBOX>
</FLOWCHARTBOX>
</FLOWCHARTBOX>
</ALIAS>
</EXTENSION>
</EXTENSIONS>
</COCHRANE_REVIEW>
